# Supplementary material for: Heterogeneous pathway activation and drug response modelled in colorectal-tumor-derived 3D cultures
Source: PLoS Genet. 2019 Mar 29;15(3):e1008076. doi: 10.1371/journal.pgen.1008076 (PMC6457557; doi:10.1371/journal.pgen.1008076)
Supplement: S1 Table — (XLSX) [file pgen.1008076.s006.xlsx]

## Sheet: S1 Table
S1 Table. Description of study cohort
patient_ID	tumor location	type	UICC	outcome	firstpass_week	PD3D_ID	tissue_seq	PD3D_seq	response
100-CB-M	colon	metastasis	IV	failed	-	-	-	-	-
102-CB-M	colon	metastasis	IV	failed	-	-	-	-	-
104-CB-P	colon	primary	II	failed	-	-	-	-	-
105-CB-P	colon	primary	III	failed	-	-	-	-	-
106-CB-P	colon	primary	I	failed	-	-	-	-	-
108-CB-P	colon	primary	III	PDX derived	-	OT108-PDX	-	x	x
109-CB-P	colon	primary	III	failed	-	-	-	-	-
111-CB-P	colon	primary	IV	failed	-	-	-	-	-
112-CB-P	colon	primary	I	failed	-	-	-	-	-
113-CB-P	rectum	primary	III	failed	-	-	-	-	-
114-CB-P	colon	primary	III	PDX derived	-	OT114-PDX	-	x	x
115-CB-P	colon	primary	I	failed	-	-	-	-	-
116-CB-P	colon	primary	II	PDX derived	-	OT116-PDX	-	x	x
118-CB-P-MF	colon	metastasis	IV	success	5	OT118-M	-	-	-
142-CB-P	rectum	primary	III	failed	-	-	-	-	-
151-ML-M	colon	metastasis	IV	success	6	OT151	x	x	x
151-ML-M-PDX	colon	metastasis	IV	success	-	OT151-PD3D-PDX	x	x	x
152-CB-P	rectum	primary	I	success	-	OT152	-	x	x
154-CB-M	rectum	metastasis	IV	success	-	OT154	-	-	-
155-MB-P	colon	primary	III	PDX derived	-	OT155-PDX	-	x	x
156-MB-P	colon	primary	II	failed	-	-	-	-	-
157-MB-P	colon	primary	II	failed	-	-	-	-	-
159-MB-P-TF-01-03	colon	primary	III	success	4	OT159	x	x	x
160-MB-P	colon	primary	II	failed	-	-	-	-	-
161-MW-P	colon	primary	I	PDX derived	-	OT161-PDX	x	x	x
162-MW-P	colon	primary	II	success	2	OT162	x	x	x
163-CB-P	colon	primary	I	success	3	OT163	-	x	x
164-ML-P	colon	primary	I	success	4	OT164	-	-	-
165-CB-P	colon	primary	IV	success	3	OT165	-	-	-
169-ML-P	colon	primary	II	success	4	OT169	-	-	-
170-ML-P-TF-01-01	colon	primary	III	failed	-	-	-	-	-
170-ML-P-TF-02-02	colon	primary	III	success	3	OT170	x	x	x
171-ML-M-01-03	colon	metastasis	IV	failed	-	-	-	-	-
171-ML-M-02-03	colon	metastasis	IV	failed	-	-	-	-	-
172-MB-P-TF-01-03	rectum	primary	III	failed	-	-	-	-	-
173-ML-M	rectum	primary	IV	success	-	OT173	-	-	-
175-MB-P-TF-01-03	colon	primary	III	failed	-	-	-	-	-
176-MB-P-TF	rectum	primary	III	failed	-	-	-	-	-
177-MB-P-TF	colon	primary	I	failed	-	-	-	-	-
180-MB-P	rectum	primary	-	failed	-	-	-	-	-
185-MB-P-TF-01-03	rectum	primary	I	success	-	OT185	-	-	-
186-ML-M	colon	metastasis	-	success	2	OT186	-	-	-
187-ML-P	rectum	primary	II	failed	-	-	-	-	-
189-ML-P	colon	primary	II	failed	-	-	-	-	-
190-MB-P	colon	primary	II	success	12	OT190	x	x	x
191-MB-P	colon	primary	II	failed	-	-	-	-	-
192-MB-P-TF-01-03	rectum	primary	-	failed	-	-	-	-	-
194-MB-P	colon	primary	I	failed	-	-	-	-	-
195-01-03	colon	primary	IV	success	4	OT195-3	-	-	-
195-01-04	colon	primary	IV	success	2	OT195-4	-	-	-
196-MB-P	colon	primary	II	failed	-	-	-	-	-
198-ML-P	rectum	primary	III	failed	-	-	-	-	-
199-CB-P	colon	primary	I	failed	-	-	-	-	-
199-MB-P	colon	primary	-	failed	-	-	-	-	-
200-MB-P	colon	primary	I	failed	-	-	-	-	-
201-MB-P-01-03	colon	primary	II	success	8	OT201	-	-	-
202-MB-P-03-03	colon	primary	II	failed	-	-	-	-	-
204-ML-P	rectum	primary	-	failed	-	-	-	-	-
206-MB-P	rectum	primary	IV	failed	-	-	-	-	-
207-MB-P	rectum	primary	I	failed	-	-	-	-	-
209-MB-P-MF-01-03	rectum	metastasis	IV	success	-	OT209-M	x	x	x
209-MB-P-TF-01-03	rectum	primary	IV	success	-	OT209-P	x	x	-
210-MB-P	rectum	primary	II	success	-	OT210	-	-	-
211-ML-P	colon	primary	IV	success	-	OT211	-	-	-
212-CB-P	colon	primary	IV	success	6	OT212	-	x	x
215-MB-P	colon	primary	II	success	3	OT215	-	-	-
216-ML-P	colon	primary	IV	success	3	OT216	x	x	x
218-MW-P	colon	primary	-	failed	-	-	-	-	-
219-MW-P	rectum	primary	II	failed	-	-	-	-	-
227-ML-P	colon	primary	IV	success	2	OT227	x	x	x
228-MB-P	rectum	primary	II	failed	-	-	-	-	-
230-MB-P	colon	primary	I	failed	-	-	-	-	-
234-MB-P	colon	primary	I	success	9	OT234	x	x	x
235-ML-M	colon	metastasis	IV	success	-	OT235	-	-	-
238-CB-P	colon	primary	II	success	4	OT238	-	x	x
239-CB-P	colon	primary	IV	success	2	OT239	-	x	x
242-MB-P	rectum	primary	III	failed	-	-	-	-	-
245-MB-P	rectum	primary	III	failed	-	-	-	-	-
247-ML-M	rectum	metastasis	-	success	-	OT247	-	-	-
249-CB-P	colon	primary	II	success	7	OT249	-	-	-
250-MW-P	colon	primary	III	success	6	OT250	-	x	x
254-MB-P	rectum	primary	III	failed	-	-	-	-	-
256-CB-P	colon	primary	IV	failed	-	-	-	-	-
257-CB-P	colon	primary	III	failed	-	-	-	-	-
259-CB-P	colon	primary	IV	failed	-	-	-	-	-
261-MB-P	colon	primary	I	success	3	OT261	x	x	x
264-MB-P	colon	primary	II	failed	-	-	-	-	-
265-CB-P	colon	primary	II	failed	-	-	-	-	-
266-CB-P	colon	primary	IV	failed	-	-	-	-	-
267-MB-P	rectum	primary	II	failed	-	-	-	-	-
269-MB-P	colon	primary	III	success	4	OT269	-	-	-
271-MB-P	colon	primary	II	failed	-	-	-	-	-
273-MB-P	colon	primary	II	success	11	OT273	-	-	-
276-MB-P	colon	primary	III	success	9	OT276	-	x	x
277-ML-M	colon	metastasis	IV	failed	-	-	-	-	-
278-ML-P	colon	primary	II	success	1	OT278	x	x	x
279-MB-P	colon	primary	II	failed	-	-	-	-	-
280-CB-P	colon	primary	III	failed	-	-	-	-	-
281-CB-P	colon	primary	II	success	3	OT281	x	x	x
283-MB-P	colon	primary	III	failed	-	-	-	-	-
285-MW-P	colon	primary	III	success	6	OT285	-	-	-
286-MB-P	colon	primary	I	success	2	OT286	-	-	-
287-ML-M	colon	metastasis	IV	success	8	OT287	x	x	x
288-CB-M	colon	metastasis	IV	success	2	OT288	x	x	x
289-MW-P-MF-01-03	colon	metastasis	IV	failed	-	-	-	-	-
289-MW-P-TF-01-03	colon	primary	IV	failed	-	-	-	-	-
292-CB-M	colon	metastasis	IV	success	1	OT292	-	x	x
299-MB-P	colon	primary	II	success	4	OT299	x	x	x
300-CB-P	colon	primary	IV	success	7	OT300	-	x	x
301-MB-P	colon	primary	II	failed	-	-	-	-	-
302-CB-M	colon	metastasis	IV	success	3	OT302	x	x	x
315-CB-M	colon	metastasis	IV	success	1	OT315	x	x	x
316-MB-P	colon	primary	I	success	5	OT316	-	-	-
319-CB-P	colon	primary	II	success	2	OT319	-	x	-
322-MB-P	colon	primary	I	success	2	OT322	-	-	-
323-MB-P	colon	primary	I	success	1	OT323	-	x	-
324-MW-P	colon	primary	II	failed	-	-	-	-	-
326-MB-P	colon	primary	II	success	3	OT326	x	x	x
327-MB-P	colon	primary	II	success	3	OT327	-	x	x
330-MB-P	colon	primary	III	success	2	OT330	x	x	x
346-MB-P	colon	primary	I	failed	-	-	-	-	-
347-ML-M-01-01	rectum	metastasis	IV	success	-	OT347-M01	x	x	x
347-ML-M-01-02	rectum	metastasis	IV	success	-	OT347-M02	x	x	-
347-ML-M-01-03	rectum	metastasis	IV	success	-	OT347-M03	x	x	-
349-CB-M	colon	metastasis	IV	success	3	OT349	-	-	-
351-ML-P-MF	colon	metastasis	IV	success	7	OT351	-	x	-
352-CB-M	colon	metastasis	IV	success	2	OT352	-	x	x
353-MW-P	colon	primary	III	failed	-	-	-	-	-
356-CB-M	colon	metastasis	IV	success	2	OT356	-	-	-
359-MB-P-TF	colon	primary	I	success	1	OT359	-	-	-
364-CB-M	colon	metastasis	IV	success	5	OT364	-	x	x
367-CB-M	colon	metastasis	IV	success	2	OT367	-	-	-
368-MB-P-TF-01-03	colon	primary	I	failed	-	-	-	-	-
368-MB-P-TF-02-03	rectum	primary	I	success	-	OT368-2	-	-	-
370-CB-M	colon	metastasis	-	failed	-	-	-	-	-
371-MB-P	colon	primary	IV	success	2	OT371	-	-	-
372-MB-P	colon	primary	II	success	4	OT372	-	-	-
374-CB-M-MF	colon	metastasis	IV	failed	-	-	-	-	-
374-CB-M-TF	colon	primary	IV	failed	-	-	-	-	-
375-CB-P	colon	primary	II	success	5	OT375	-	-	-
377-CB-P	colon	primary	II	success	2	OT377	-	-	-
378-ML-M	colon	metastasis	-	success	3	OT378	-	-	-
380-CB-P	colon	primary	III	success	5	OT380	-	-	-
382-CB-P	colon	primary	IV	success	2	OT382	-	-	-
384-CB-M	colon	metastasis	IV	failed	-	-	-	-	-
388-CB-P	colon	primary	I	success	5	OT388	-	-	-
390-CB-M	colon	metastasis	IV	success	3	OT390	-	-	-
393-CB-P	colon	primary	-	success	3	OT393	-	-	-
395-MB-P	colon	primary	III	success	3	OT395	-	-	-
396-CB-P	colon	primary	III	success	5	OT396	-	-	-
398-CB-M	colon	metastasis	IV	success	2	OT398	-	-	-
399-CB-P	colon	primary	III	failed	-	-	-	-	-
401-MB-P	colon	primary	II	success	2	OT401	-	-	-
CC0514-R1	colon	primary	IV	success	3	CC0514-R1	x	x	x
CC0514-R2	colon	primary	IV	success	3	CC0514-R2	x	x	x
CC0514-R3	colon	primary	IV	success	3	CC0514-R3	x	x	x
CC0514-R4	colon	primary	IV	success	3	CC0514-R4	x	x	x
CC0514-R5	colon	primary	IV	success	3	CC0514-R5	x	x	x
