# Supplementary material for: Heterogeneous pathway activation and drug response modelled in colorectal-tumor-derived 3D cultures
Source: PLoS Genet. 2019 Mar 29;15(3):e1008076. doi: 10.1371/journal.pgen.1008076 (PMC6457557; doi:10.1371/journal.pgen.1008076)
Supplement: S2 Table — (XLSX) [file pgen.1008076.s007.xlsx]

## Sheet: S2 Table
S2 Table. Panel sequencing results for 49 PD3D cultures and 29 matched tumor tissues
Sample	type	MS status	Gene	Codon change	type	VarFreq	AA change	SIFT	PPhen2	[MT]
CC0514-R1	primary tumor fresh	N/A	KRAS	c.35G>A	SNV	44.5	p.G12D
CC0514-R1	primary tumor fresh	N/A	PIK3CA	c.3140A>G	SNV	20.5	p.H1047R
CC0514-R1	primary tumor fresh	N/A	SMAD4	c.1082G>A	SNV	absent	p.R361H
CC0514-R1	primary tumor fresh	N/A	TP53	c.725G>T	SNV	54.6	p.C242F
CC0514-R1	PD3D culture	N/A	KRAS	c.35G>A	SNV	57	p.G12D
CC0514-R1	PD3D culture	N/A	PIK3CA	c.3140A>G	SNV	14.7	p.H1047R
CC0514-R1	PD3D culture	N/A	SMAD4	c.1082G>A	SNV	100	p.R361H
CC0514-R1	PD3D culture	N/A	TP53	c.725G>T	SNV	100	p.C242F
CC0514-R2	primary tumor fresh	N/A	KRAS	c.35G>A	SNV	30.2	p.G12D
CC0514-R2	primary tumor fresh	N/A	PIK3CA	c.3140A>G	SNV	17.8	p.H1047R
CC0514-R2	primary tumor fresh	N/A	SMAD4	c.1082G>A	SNV	absent	p.R361H
CC0514-R2	primary tumor fresh	N/A	TP53	c.725G>T	SNV	37.1	p.C242F
CC0514-R2	PD3D culture	N/A	KRAS	c.35G>A	SNV	67.3	p.G12D
CC0514-R2	PD3D culture	N/A	PIK3CA	c.3140A>G	SNV	32.5	p.H1047R
CC0514-R2	PD3D culture	N/A	SMAD4	c.1082G>A	SNV	100	p.R361H
CC0514-R2	PD3D culture	N/A	TP53	c.725G>T	SNV	100	p.C242F
CC0514-R3	primary tumor fresh	N/A	KRAS	c.35G>A	SNV	31.8	p.G12D
CC0514-R3	primary tumor fresh	N/A	PIK3CA	c.3140A>G	SNV	18.8	p.H1047R
CC0514-R3	primary tumor fresh	N/A	SMAD4	c.1082G>A	SNV	absent	p.R361H
CC0514-R3	primary tumor fresh	N/A	TP53	c.725G>T	SNV	39.8	p.C242F
CC0514-R3	PD3D culture	N/A	KRAS	c.35G>A	SNV	49.1	p.G12D
CC0514-R3	PD3D culture	N/A	PIK3CA	c.3140A>G	SNV	37.7	p.H1047R
CC0514-R3	PD3D culture	N/A	SMAD4	c.1082G>A	SNV	absent	p.R361H
CC0514-R3	PD3D culture	N/A	TP53	c.725G>T	SNV	100	p.C242F
CC0514-R4	primary tumor fresh	N/A	KRAS	c.35G>A	SNV	1.1	p.G12D
CC0514-R4	primary tumor fresh	N/A	PIK3CA	c.3140A>G	SNV	~1.0	p.H1047R
CC0514-R4	primary tumor fresh	N/A	SMAD4	c.1082G>A	SNV	absent	p.R361H
CC0514-R4	primary tumor fresh	N/A	TP53	c.725G>T	SNV	1.1	p.C242F
CC0514-R4	PD3D culture	N/A	KRAS	c.35G>A	SNV	52.5	p.G12D
CC0514-R4	PD3D culture	N/A	PIK3CA	c.3140A>G	SNV	46.1	p.H1047R
CC0514-R4	PD3D culture	N/A	SMAD4	c.1082G>A	SNV	absent	p.R361H
CC0514-R4	PD3D culture	N/A	TP53	c.725G>T	SNV	100	p.C242F
CC0514-R5	primary tumor fresh	N/A	KRAS	c.35G>A	SNV	26.6	p.G12D
CC0514-R5	primary tumor fresh	N/A	PIK3CA	c.3140A>G	SNV	13.8	p.H1047R
CC0514-R5	primary tumor fresh	N/A	SMAD4	c.1082G>A	SNV	absent	p.R361H
CC0514-R5	primary tumor fresh	N/A	TP53	c.725G>T	SNV	29	p.C242F
CC0514-R5	PD3D culture	N/A	KRAS	c.35G>A	SNV	49.3	p.G12D
CC0514-R5	PD3D culture	N/A	PIK3CA	c.3140A>G	SNV	33.1	p.H1047R
CC0514-R5	PD3D culture	N/A	SMAD4	c.1082G>A	SNV	absent	p.R361H
CC0514-R5	PD3D culture	N/A	TP53	c.725G>T	SNV	100	p.C242F
O108-PDX	PD3D culture	MSS	APC	c.4280delC	del	93	p.(P1427Lfs*46)	-	-
O108-PDX	PD3D culture	MSS	TP53	c.817C>T	SNV	97	p.R273C
OT114-PDX	PD3D culture	MSS	APC	c.4025_4026insT	ins	95	p.(L1342Ffs*12)	-	-
OT114-PDX	PD3D culture	MSS	KRAS	c.35G>T	SNV	47.8	p.G12V
OT114-PDX	PD3D culture	MSS	PIK3CA	c.1634A>G	SNV	6.5	p.E545G
OT116-PDX	PD3D culture	MSS	APC	c.4470T[5]	ins	29.6	p.(A1492Cfs*22)	-	-
OT116-PDX	PD3D culture	MSS	APC	c.2626C>T	SNV	49.2	p.R876*	-	-
OT116-PDX	PD3D culture	MSS	PIK3CA	c.1258T>C	SNV	100	p.C420R
OT151	liver metastasis FFPE macrodiss.	MSS	APC	c.3921A[5]	ins	34.4	p.(E1309Rfs*6)	-	-
OT151	liver metastasis FFPE macrodiss.	MSS	NRAS	c.181C>A	SNV	25.3	p.Q61K
OT151	liver metastasis FFPE macrodiss.	MSS	TP53	c.797G>A	SNV	40.9	p.G266E
OT151	PD3D culture	MSS	APC	c.3921A[5]	ins	64.9	p.(E1309Rfs*6)	-	-
OT151	PD3D culture	MSS	NRAS	c.181C>A	SNV	47.3	p.Q61K
OT151	PD3D culture	MSS	TP53	c.797G>A	SNV	100	p.G266E
OT151-PD3D-PDX	PD3D culture	MSS	APC	c.3921A[5]	ins	68.7	p.(E1309Rfs*6)	-	-
OT151-PD3D-PDX	PD3D culture	MSS	NRAS	c.181C>A	SNV	48.4	p.Q61K
OT151-PD3D-PDX	PD3D culture	MSS	TP53	c.797G>A	SNV	100	p.G266E
OT155-PDX	PD3D culture	MSS	APC	c.3964G>T	SNV	48.1	p.E1322*	-	-
OT155-PDX	PD3D culture	MSS	KRAS	c.35G>T	SNV	100	p.G12V
OT155-PDX	PD3D culture	MSS	TP53	c.444_446insT	ins	52.3	p.(S149fs)	-	-
OT159	PD3D culture	MSS	APC	c.2626C>T	SNV	48.9	p.R876*	-	-
OT159	PD3D culture	MSS	APC	c.3880C>T	SNV	49.8	p.Q1294*	-	-
OT159	PD3D culture	MSS	KRAS	c.38G>A	SNV	79	p.G13D
OT159	PD3D culture	MSS	SMAD4	c.426TC[2]	del	71	p.(S144Rfs*7)	-	-
OT159	primary tumor fresh	MSS	APC	c.2626C>T	SNV	39.4	p.R876*	-	-
OT159	primary tumor fresh	MSS	APC	c.3880C>T	SNV	18.6	p.Q1294*	-	-
OT159	primary tumor fresh	MSS	KRAS	c.38G>A	SNV	44.8	p.G13D
OT159	primary tumor fresh	MSS	SMAD4	c.426TC[2]	del	absent	p.(S144Rfs*7)	-	-
OT161	primary tumor fresh	MSS	APC	c.4660_4661insA	ins	47.2	p.(E1554fs)	-	-
OT161	primary tumor fresh	MSS	KRAS	c.34G>A	SNV	41.2	p.G12S
OT161	primary tumor fresh	MSS	PIK3CA	c.3140A>G	SNV	absent	p.H1047R
OT161	primary tumor fresh	MSS	TP53	c.386_394dupCCCTCAACA	dup	32.4	p.(N131_K132insTLN)	-	-
OT161-PDX	PD3D culture	MSS	APC	c.4660_4661insA	ins	44.6	p.(E1554fs)	-	-
OT161-PDX	PD3D culture	MSS	KRAS	c.34G>A	SNV	51.1	p.G12S
OT161-PDX	PD3D culture	MSS	PIK3CA	c.3140A>G	SNV	51.8	p.H1047R
OT161-PDX	PD3D culture	MSS	TP53	c.386_394dupCCCTCAACA	dup	100	p.(N131_K132insTLN)	-	-
OT162	PD3D culture	MSS	APC	c.2626C>T	SNV	52.4	p.R876*	-	-
OT162	PD3D culture	MSS	SMAD4	c.1051G>T	SNV	100	p.D351Y
OT162	primary tumor fresh	MSS	APC	c.2626C>T	SNV	11.7	p.R876*	-	-
OT162	primary tumor fresh	MSS	SMAD4	c.1051G>T	SNV	19	p.D351Y
OT163	PD3D culture	MSS	KRAS	c.436G>A	SNV	51.8	p.A146T
OT163	PD3D culture	MSS	PIK3CA	c.344G>C	SNV	51.2	p.R115P
OT163	PD3D culture	MSS	SMAD4	c.339delA	del	100	p.(K113Nfs*9)	-	-
OT170	PD3D culture	MSS	APC	c.4309A[3]	del	35.5	p.(T1438Hfs*35)	-	-
OT170	PD3D culture	MSS	BRAF	c.1396G>A	SNV	56.2	p.G466R
OT170	PD3D culture	MSS	PIK3CA	c.3140A>G	SNV	74.2	p.H1047R
OT170	PD3D culture	MSS	TP53	c.638G>A	SNV	78.1	p.R213Q
OT170	primary tumor fresh	MSS	APC	c.4309A[3]	del	15.7	p.(T1438Hfs*35)	-	-
OT170	primary tumor fresh	MSS	BRAF	c.1396G>A	SNV	24.1	p.G466R
OT170	primary tumor fresh	MSS	PIK3CA	c.3140A>G	SNV	53.8	p.H1047R
OT170	primary tumor fresh	MSS	TP53	c.638G>A	SNV	40.5	p.R213Q
OT190	PD3D culture	MSS	APC	c.4478_4479insA	ins	47.4	p.(E1494Gfs*20)	-	-
OT190	PD3D culture	MSS	NRAS	c.181C>A	SNV	66	p.Q61K
OT209-M	PD3D culture	MSS	APC	c.3926_3930delAAAAG	del	100	p.(E1309Dfs*4)	-	-
OT209-M	PD3D culture	MSS	FBXW7	c.1780C>T	SNV	100	p.L594F
OT209-M	PD3D culture	MSS	KRAS	c.35G>T	SNV	49.3	p.G12V
OT209-M	PD3D culture	MSS	TP53	c.524G>A	SNV	100	p.R175H
OT209-M	liver metastasis fresh	MSS	APC	c.3926_3930delAAAAG	del	43.3	p.(E1309Dfs*4)	-	-
OT209-M	liver metastasis fresh	MSS	FBXW7	c.1780C>T	SNV	32.8	p.L594F
OT209-M	liver metastasis fresh	MSS	KRAS	c.35G>T	SNV	30.6	p.G12V
OT209-M	liver metastasis fresh	MSS	TP53	c.524G>A	SNV	32.5	p.R175H
OT209-P	PD3D culture	MSS	APC	c.3926_3930delAAAAG	del	100	p.(E1309Dfs*4)	-	-
OT209-P	PD3D culture	MSS	FBXW7	c.1780C>T	SNV	100	p.L594F
OT209-P	PD3D culture	MSS	KRAS	c.35G>T	SNV	50.7	p.G12V
OT209-P	PD3D culture	MSS	TP53	c.524G>A	SNV	100	p.R175H
OT209-P	primary tumor fresh	MSS	APC	c.3926_3930delAAAAG	del	30.6	p.(E1309Dfs*4)	-	-
OT209-P	primary tumor fresh	MSS	FBXW7	c.1780C>T	SNV	28.8	p.L594F
OT209-P	primary tumor fresh	MSS	KRAS	c.35G>T	SNV	13.4	p.G12V
OT209-P	primary tumor fresh	MSS	TP53	c.524G>A	SNV	13.8	p.R175H
OT212	PD3D culture	MSS	BRAF	c.1799T>A	SNV	16.5	p.V600E
OT212	PD3D culture	MSS	TP53	c.392A>T	SNV	100	p.N131I
OT216	primary tumor FFPE macrodiss.	MSS	APC	c.2626C>T	SNV	18.1	p.R876*	-	-
OT216	primary tumor FFPE macrodiss.	MSS	APC	c.4461delT	del	33.6	p.(T1487fs)	-	-
OT216	PD3D culture	MSS	APC	c.2626C>T	SNV	44.4	p.R876*	-	-
OT216	PD3D culture	MSS	APC	c.4461delT	del	55.3	p.(T1487fs)	-	-
OT227	PD3D culture	MSS	APC	c.4737delT	del	100	p.(I1580Ffs*70)	-	-
OT227	PD3D culture	MSS	KRAS	c.38G>A	SNV	65.5	p.G13D
OT227	PD3D culture	MSS	TP53	c.814G>T	SNV	100	p.V272L
OT227	primary tumor fresh	MSS	APC	c.4737delT	del	12.5	p.(I1580Ffs*70)	-	-
OT227	primary tumor fresh	MSS	KRAS	c.38G>A	SNV	48.8	p.G13D
OT227	primary tumor fresh	MSS	TP53	c.814G>T	SNV	12.1	p.V272L
OT234	PD3D culture	MSS	APC	c.4057G>T	SNV	100	p.E1353*	-	-
OT234	PD3D culture	MSS	TP53	c.757A>C	SNV	100	p.T253P
OT234	primary tumor fresh	MSS	APC	c.4057G>T	SNV	48.6	p.E1353*	-	-
OT234	primary tumor fresh	MSS	TP53	c.757A>C	SNV	37.7	p.T253P
OT238	PD3D culture	MSS	KRAS	c.35G>A	SNV	68.9	p.G12D
OT238	PD3D culture	MSS	SMAD4	c.1496G>A	SNV	100	p.C499Y
OT238	PD3D culture	MSS	TP53	c.818G>A	SNV	100	p.R273H
OT239	PD3D culture	MSS	KRAS	c.38G>A	SNV	65.5	p.G13D
OT239	PD3D culture	MSS	TP53	c.524G>A	SNV	100	p.R175H
OT250	PD3D culture	MSS	TP53	c.629delA	del	100	p.(N210Tfs*37)	-	-
OT261	primary tumor FFPE macrodiss.	MSI	APC	c.4385AG[4]	del	35.2	p.(S1465Wfs*3)	-	-
OT261	primary tumor FFPE macrodiss.	MSI	APC	c.4640A[3]	del	37.8	p.(N1548Tfs*17)	-	-
OT261	primary tumor FFPE macrodiss.	MSI	BRAF	c.1799T>A	SNV	36.8	p.V600E
OT261	primary tumor FFPE macrodiss.	MSI	PTEN	c.17_18delAA	del	44.3	p.(K6Rfs*4)	-	-
OT261	PD3D culture	MSI	APC	c.4385AG[4]	del	50.7	p.(S1465Wfs*3)	-	-
OT261	PD3D culture	MSI	APC	c.4640A[3]	del	49.6	p.(N1548Tfs*17)	-	-
OT261	PD3D culture	MSI	BRAF	c.1799T>A	SNV	53.7	p.V600E
OT261	PD3D culture	MSI	PTEN	c.17_18delAA	del	51.8	p.(K6Rfs*4)	-	-
OT276	PD3D culture	MSS	TP53	c.527G>T	SNV	100	p.C176F
OT278	primary tumor FFPE macrodiss.	MSI	EGFR	c.2464G>A	SNV	20.1	p.A822T
OT278	primary tumor FFPE macrodiss.	MSI	PTEN	c.795A[5]	del	18.8	p.(K267Rfs*9)	-	-
OT278	primary tumor FFPE macrodiss.	MSI	PTEN	c.963A[7]	ins	15.9	p.(N323Kfs*2)	-	-
OT278	PD3D culture	MSI	EGFR	c.2464G>A	SNV	50.3	p.A822T
OT278	PD3D culture	MSI	PTEN	c.795A[5]	del	48.8	p.(K267Rfs*9)	-	-
OT278	PD3D culture	MSI	PTEN	c.963A[7]	ins	45.2	p.(N323Kfs*2)	-	-
OT281	primary tumor FFPE macrodiss.	MSS	APC	c.4135G>T	SNV	3	p.E1379*	-	-
OT281	primary tumor FFPE macrodiss.	MSS	PTEN	c.697C>T	SNV	2	p.R233*	-	-
OT281	PD3D culture	MSS	APC	c.4135G>T	SNV	100	p.E1379*	-	-
OT281	PD3D culture	MSS	PTEN	c.697C>T	SNV	100	p.R233*	-	-
OT287	liver metastasis FFPE macrodiss.	MSS	APC	c.2633delT	del	26	p.(L878Cfs*38)	-	-
OT287	PD3D culture	MSS	APC	c.2633delT	del	100	p.(L878Cfs*38)	-	-
OT288	liver metastasis FFPE macrodiss.	MSS	ABL1	c.740A>G	SNV	6.3	p.K247R
OT288	liver metastasis FFPE macrodiss.	MSS	APC	c.4467delA	del	25.6	p.(L1489Ffs*18)	-	-
OT288	liver metastasis FFPE macrodiss.	MSS	KRAS	c.35G>A	SNV	42.2	p.G12D
OT288	liver metastasis FFPE macrodiss.	MSS	TP53	c.538_547delGAGCGCTGCT	del	83.6	p.(E180Qfs*64)	-	-
OT288	PD3D culture	MSS	ABL1	c.740A>G	SNV	absent	p.K247R
OT288	PD3D culture	MSS	APC	c.4467delA	del	37.3	p.(L1489Ffs*18)	-	-
OT288	PD3D culture	MSS	KRAS	c.35G>A	SNV	44.8	p.G12D
OT288	PD3D culture	MSS	TP53	c.538_547delGAGCGCTGCT	del	100	p.(E180Qfs*64)	-	-
OT292	PD3D culture	MSS	TP53	c.742C>T	SNV	100	p.R248W
OT299	PD3D culture	N/A	PIK3CA	c.1258T>C	SNV	55.9	p.C420R
OT299	PD3D culture	N/A	PIK3CA	c.3062A>G	SNV	48.8	p.Y1021C
OT299	primary tumor fresh	N/A	PIK3CA	c.1258T>C	SNV	24.3	p.C420R
OT299	primary tumor fresh	N/A	PIK3CA	c.3062A>G	SNV	27.7	p.Y1021C
OT300	PD3D culture	MSS	KRAS	c.38G>A	SNV	43.7	p.G13D
OT300	PD3D culture	MSS	PIK3CA	c.1633G>A	SNV	51	p.E545K
OT300	PD3D culture	MSS	TP53	c.1024C>T	SNV	100	p.R342*	-	-
OT302	liver metastasis FFPE macrodiss.	MSS	APC	c.4460_4461insT	SNV	23.3	p.(T1487fs)	-	-
OT302	liver metastasis FFPE macrodiss.	MSS	KRAS	c.35G>A	SNV	18.6	p.G12D
OT302	PD3D culture	MSS	APC	c.4460_4461insT	SNV	100	p.(T1487fs)	-	-
OT302	PD3D culture	MSS	KRAS	c.35G>A	SNV	50.8	p.G12D
OT315	liver metastasis FFPE macrodiss.	MSS	APC	c.4069G>T	SNV	65.5	p.G1357*	-	-
OT315	liver metastasis FFPE macrodiss.	MSS	TP53	c.404G>A	SNV	86.5	p.C135Y
OT315	PD3D culture	MSS	APC	c.4069G>T	SNV	100	p.G1357*	-	-
OT315	PD3D culture	MSS	TP53	c.404G>A	SNV	100	p.C135Y
OT319	PD3D culture	MSS	PIK3CA	c.331A>G	SNV	61.4	p.K111E
OT319	PD3D culture	MSS	TP53	c.652_654delGTG	del	98.2	p.(V218del)	-	-
OT323	PD3D culture	MSS	KRAS	c.35G>A	SNV	50.9	p.G12D
OT323	PD3D culture	MSS	PIK3CA	c.263G>A	SNV	51.6	p.R88Q
OT323	PD3D culture	MSS	PIK3CA	c.3145G>C	SNV	48.8	p.G1049R
OT326	primary tumor FFPE macrodiss.	MSS	APC	c.3924_3925delAG	del	22	p.(E1309Lfs*5)	-	-
OT326	primary tumor FFPE macrodiss.	MSS	TP53	c.272G>A	SNV	44.1	p.W91*	-	-
OT326	PD3D culture	MSS	APC	c.3924_3925delAG	del	47.9	p.(E1309Lfs*5)	-	-
OT326	PD3D culture	MSS	TP53	c.272G>A	SNV	100	p.W91*	-	-
OT327	PD3D culture	MSI	APC	c.4385AG[4]	del	35.6	p.(S1465Wfs*3)	-	-
OT327	PD3D culture	MSI	BRAF	c.1397G>T	SNV	50.9	p.G466V
OT327	PD3D culture	MSI	EGFR	c.2591C>T	SNV	50.8	p.A864V
OT327	PD3D culture	MSI	FBXW7	c.1394G>A	SNV	52.5	p.R465H
OT327	PD3D culture	MSI	PIK3CA	c.1609C>T	SNV	34.4	p.R537*	-	-
OT327	PD3D culture	MSI	PIK3CA	c.3139C>T	SNV	51	p.H1047Y
OT330	primary tumor FFPE macrodiss.	MSS	APC	c.3880C>T	SNV	40.4	p.Q1294*	-	-
OT330	primary tumor FFPE macrodiss.	MSS	SMAD4	c.352G>A	SNV	7.8	p.A118T
OT330	primary tumor FFPE macrodiss.	MSS	TP53	c.638G>A	SNV	32.6	p.R213Q
OT330	PD3D culture	MSS	APC	c.3880C>T	SNV	100	p.Q1294*	-	-
OT330	PD3D culture	MSS	SMAD4	c.352G>A	SNV	100	p.A118T
OT330	PD3D culture	MSS	TP53	c.638G>A	SNV	100	p.R213Q
OT347-M	liver metastasis fresh	MSS	APC	c.1460T[3]	del	56	p.(S1355Lfs*60)	-	-
OT347-M	liver metastasis fresh	MSS	TP53	c.743G>A	SNV	46.1	p.R248Q
OT347-M01	PD3D culture	MSS	APC	c.4060T[3]	del	100	p.(S1355Lfs*60)	-	-
OT347-M01	PD3D culture	MSS	TP53	c.743G>A	SNV	100	p.R248Q
OT347-M02	PD3D culture	MSS	APC	c.1460T[3]	del	100	p.(S1355Lfs*60)	-	-
OT347-M02	PD3D culture	MSS	TP53	c.743G>A	SNV	100	p.R248Q
OT347-M03	PD3D culture	MSS	APC	c.1460T[3]	del	100	p.(S1355Lfs*60)	-	-
OT347-M03	PD3D culture	MSS	TP53	c.743G>A	SNV	100	p.R248Q
OT351	PD3D culture	MSS	APC	c.4285C>T	SNV	33.3	p.Q1429*	-	-
OT351	PD3D culture	MSS	KRAS	c.35G>A	SNV	100	p.G12D
OT351	PD3D culture	MSS	PIK3CA	c.1357G>A	SNV	73.7	p.E453K
OT351	PD3D culture	MSS	TP53	c.844C>T	SNV	100	p.R282W
OT352	PD3D culture	MSS	KRAS	c.34G>A	SNV	100	p.G12S
OT352	PD3D culture	MSS	PIK3CA	c.3140A>G	SNV	51.1	p.H1047R
OT364	PD3D culture	MSS	APC	c.4127_4128delAT	del	23.6	p.(Y1376Cfs*9)	-	-
OT364	PD3D culture	MSS	TP53	c.559+2T>G	SNV	100	splice don. var.	-	-
SIFT	tolerated	deleterious
PolyPhen	benign	possibly damaging
		probably damaging
MutationTaster [MT]	polymorphism	disease causing
OT152 no damaging mutations found
