# Supplementary material for: Heterogeneous pathway activation and drug response modelled in colorectal-tumor-derived 3D cultures
Source: PLoS Genet. 2019 Mar 29;15(3):e1008076. doi: 10.1371/journal.pgen.1008076 (PMC6457557; doi:10.1371/journal.pgen.1008076)
Supplement: S3 Table — (XLSX) [file pgen.1008076.s008.xlsx]

## Sheet: S3 Table
S3 Table. Compound css values for in vitro assay
compound	target(s)	css [mg/l]	mass [g/mol]	css [µM]		Reference	addit. Tested in CC0514
sapitinib	ErbB1 (EGFR), ErbB2 (HER2), ErbB3	0.72	473.93	1.51921		PMID: 23589215
afatinib	ErbB1/2/4	0.038	485.95	0.0781973		IB
gefitinib	ErbB1	0.466	446.9	1.04274		IB
alpelisib	PI3Ka	0.5	441.47	1.13258		PMID :24617631	x
regorafenib	VEGFR1/2/3, PDGFRβ, KIT, RET and Raf-1	3.908	482.82	8.09411		IB
sorafenib	VEGFR2, Raf-1, B-Raf	7.7	464.82	16.5656		IB	x
(N-desmethyl)selumetinib	MEK1, ERK1/2 phosphorylation	0.0781	443.68	0.176028		PMID: 20179232
cobimetinib	MEK1	0.207	531.31	0.389603		IB	x
trametinib	MEK1/2	0.018	615.39	0.0292497		IB	x
ravoxertinib	ERK1/2	0.66	439.85	1.5		PMID: 27227380	x
BI-860585	mTORC1/2	N/A	N/A	1.5	*	Manufacturer
Abbreviations: IB, investigator's brochure; PMID, PubMed Identifier; *, estimated from in vivo study.
