# Supplementary material for: Heterogeneous pathway activation and drug response modelled in colorectal-tumor-derived 3D cultures
Source: PLoS Genet. 2019 Mar 29;15(3):e1008076. doi: 10.1371/journal.pgen.1008076 (PMC6457557; doi:10.1371/journal.pgen.1008076)
Supplement: S4 Table — (XLSX) [file pgen.1008076.s009.xlsx]

## Sheet: S4 Table
S4 Table. IC50- and Emax values of tested PD3D cultures
PD3D	gefitinib		afatinib		sapitinib		selumetinib		regorafenib		BI_860585
	IC50 [µM]	Emax (%)	IC50 [µM]	Emax (%)	IC50 [µM]	Emax (%)	IC50 [µM]	Emax (%)	IC50 [µM]	Emax (%)	IC50 [µM]	Emax (%)
OT108-PDX	0.732708	80.2	0.025103	100.1	0.032656	89.9	0.093233	83.29	9.17598	93.8	0.83726	99.3
OT114-PDX	> 60.000	61.7	17.7482	99.8	> 60.000	57.1	2.16901	95.811	> 60.000	62.6	10.1336	96.7
OT116-PDX	2.35191	82.3	0.014154	55.8	0.066354	62.6	1.64754	89.82	10.8427	89	0.373337	97
OT151	> 60.000	33.6	10.9755	98.8	> 60.000	63.7	0.135766	56.473	7.98721	96.3	> 60.000	61.7
OT151-PD3D-PDX	20	19.2	10.4543	99.3	> 60.000	75.1	7.79838	83.247	11.741	78.5	7.90615	92.1
OT152	> 60.000	64.3	0.06336	49.5	3.08926	93.7	10.567	95.466	> 60.000	86.7	4.26093	99.1
OT155-PDX	2.568	91.3	1.75444	117	5.64768	87.7	0.354563	101.074	4.34661	76.6	1.01096	105.7
OT159	12.7291	91.5	3.49712	100.1	0.395783	85.6	0.581822	59.282	7.07222	74	0.066947	57
OT161-PDX	30.3323	99.5	17.4685	100.8	43.4151	69	11.8316	82.528	3.54559	95.1	30.1616	90.7
OT162	1.00946	67.2	0.689945	99.3	0.074292	56	0.550481	62.954	14.6938	85.4	2.28978	97.6
OT163	10.4693	96.2	10.4267	95.5	0.566122	64.9	3.62409	69.827	15.5994	52.2	0.034317	85.4
OT170	> 60.000	22.3	9.29599	98.6	> 60.000	55.5	1.42229	64.346	10.9718	92.7	0.183192	98.8
OT190	1.05294	100	0.078901	100.2	0.102654	99.6	0.027989	99.563	3.08331	100.1	4.98457	100.2
OT209-M	8.37184	103.2	9.01018	105.2	10.1485	87.2	1.49307	93.09	8.20943	99.5	2.92545	99.5
OT212	0.331537	99.7	0.271718	100.1	0.10461	97.9	0.081083	98.074	6.70207	99.4	0.036533	99.6
OT216	> 60.000	48.7	0.742999	104.3	2.61284	74.1	7.62816	68.219	3.23201	67.2	1.39281	87.7
OT227	1.46202	86	1.1028	113.8	0.127986	96.9	0.227153	104.46	3.05555	107.3	0.328331	112.3
OT234	29.1772	98.3	6.95825	60.9	> 60.000	17.6	22.5891	98.954	0.578732	57.3	0.199848	62.2
OT238	> 60.000	26.9	10.765	98.9	> 60.000	75.7	0.680239	55.945	9.4151	97.5	7.6689	98.5
OT239	> 60.000	41.1	12.0476	98.9	> 60.000	56.4	0.360217	57.358	7.42689	98.8	11.3511	98.5
OT250	0.600164	96.9	2.99256	101.7	1.62388	96.1	1.26912	91.395	3.40132	83	2.35845	97.7
OT261	15.2659	99.7	4.54571	99.8	10.4135	61.5	0.110176	98.767	2.41921	99.1	6.36041	99.6
OT276	0.35948	102.7	0.990157	104.5	1.19374	89	0.795354	84.035	9.72359	68.1	1.45672	93.3
OT278	> 60.000	32.1	5.65229	100	> 60.000	77.4	> 60.000	47.02	5.78399	100	0.193109	75.6
OT281	0.956939	53.6	6.00401	100.5	15.5799	65.5	4.03337	93.253	8.55473	95.7	0.108709	99.4
OT287	14.2617	109.79	9.64613	117.813	20.5589	90.7243	21.9516	69.8334	9.00172	95.9057	0.107883	51.4179
OT288	15.7062	96.7	9.84689	105.6	11.7689	72.2	0.047943	74.785	20.8124	62.2	0.143079	66.1
OT292	> 60.000	103.8	5.24551	76	15.669	94.8	18.0741	81.186	15.9985	90.9	2.31378	104.4
OT299	0.667845	99.9	0.079456	100	0.151622	97.7	5.154	94.099	10.6571	97.8	0.770377	99.6
OT300	11.8565	101.1	6.30446	101.8	14.9039	99.9	16.7201	98.968	5.30424	98.5	1.26013	101.7
OT302	> 60.000	99.5	15.3661	99.9	> 60.000	37.3	0.060402	75.561	11.9193	98.6	12.3045	92
OT315	> 60.000	101.8	10.8866	103.1	> 60.000	43.5	28.2495	86.24	6.50261	91.1	1.52644	101.8
OT326	0.121932	101.6	0.192682	102.1	0.211646	98.9	0.243137	96.096	5.72125	100.5	4.32645	100.1
OT327	0.480081	99.6	0.007438	100	0.042761	99.7	0.151461	99.745	4.81452	100	0.318137	99.9
OT330	2.0101	103.6	0.038591	108	0.115271	95.4	0.352045	97.51	23.9985	92.4	0.191465	104.5
OT347-M01	3.6939	100.7	0.438922	101.2	0.203442	66.9	5.40857	97.9	6.78886	99.9	0.040443	100.6
OT352	8.98707	100.6	3.12506	101.1	3.749	100.6	0.964329	100.224	5.65383	97.7	0.719161	101.1
OT364	4.71247	99.8	0.368529	100.1	6.50799	88.3	1.83023	86.627	14.8816	98	0.572985	99.1
Fig. 2 raw values
PD3D	gefitinib		erlotinib		selumetinib		cobimetinib		trametinib		ravoxertinib
	IC50 [µM]	Emax (%)	IC50 [µM]	Emax (%)	IC50 [µM]	Emax (%)	IC50 [µM]	Emax (%)	IC50 [µM]	Emax (%)	IC50 [µM]	Emax (%)
CC0514-R1	> 60.000	15.4	> 60.000	10.5	> 60.000	9.8	> 60.000	4.2	> 60.000	16.1	> 60.000	7
CC0514-R2	3.79269	75.56	1.23508	60.83	0.176564	87.7537	0.0202582	88.4649	< 0.003	89.1067	0.358426	79.9133
CC0514-R3	> 60.000	28.77	> 60.000	21.44	0.157151	72.2222	0.0606362	71.0065	< 0.003	85.4962	0.43915	69.1405
CC0514-R4	0.2652	94.52	0.1942	53.2	0.55	86.6	0.0233	102.2	0.1617	90	3.813	84.1
CC0514-R5	> 60.000	31.06	> 60.000	41.96	< 0.003	60.6729	0.00661202	66.1988	< 0.003	71.3012	0.0869527	55.7932
PD3D	alpelisib		sorafenib		regorafenib		BI_860585
	IC50 [µM]	Emax (%)	IC50 [µM]	Emax (%)	IC50 [µM]	Emax (%)	IC50 [µM]	Emax (%)
CC0514-R1	> 60.000	14.651	1.2576	109.563	1.9545	104.3	21.431	68.7
CC0514-R2	10.8439	70.2689	17.4814	100.746	5.62297	96.6002	1.69007	94.3799
CC0514-R3	0.932578	76.9155	> 60.000	-1.68222	> 60.000	8.79276	0.593419	86.6836
CC0514-R4	0.0517	98.002	4.7693	76.404	1.5364	54.3	0.0474	98.7
CC0514-R5	0.400051	54.1889	> 60.000	0.111408	> 60.000	3.40909	3.1074	79.8128
Fig. 5 raw values
