# Supplementary material for: Heterogeneous pathway activation and drug response modelled in colorectal-tumor-derived 3D cultures
Source: PLoS Genet. 2019 Mar 29;15(3):e1008076. doi: 10.1371/journal.pgen.1008076 (PMC6457557; doi:10.1371/journal.pgen.1008076)
Supplement: S5 Table — (XLSX) [file pgen.1008076.s010.xlsx]

## Sheet: S5 Table
S5 Table.
DigiWest assay results for tissues and organoid cultures.
analyte	Mod-Site	Supplier	Product No. #	lot	pathway_function	OT151 (PD3D)	OT161 (PD3D)	OT170 (PD3D)	OT209-M (PD3D)	OT209-P (PD3D)	OT227 (PD3D)	OT276 (PD3D)	OT278 (PD3D)	OT299 (PD3D)	OT347-M01 (PD3D)	OT347-M02 (PD3D)	OT347-M03 (PD3D)	OT151-01-03 (liver healthy)	OT151-01-04 (liver healthy)	OT151 (liver met)	OT161 (colon healthy)	OT161 (colon primary)	OT170-03-03 (colon primary)	OT170-04-03 (colon primary)	OT170 (colon healthy)	OT209 (liver met)	OT209 (liver healthy)	OT227 (colon primary)	OT227 (colon healthy)	OT276 (colon healthy)	OT276 (colon primary)	OT278 (colon healthy)	OT278 (colon primary)	OT299 (colon healthy)	OT299 (colon primary)	OT347 (liver healthy)	OT347-04-03 (liver met)	OT347-03-03 (liver met)	CC0514-R1-GFP (PD3D)	CC0514-R4-mCh (PD3D)
Akt		Cell Signaling	4685	2	PI3K / Akt signaling	4.05683	4.78028	4.26518	6.0163	3.68411	1.0053	4.93994	7.03316	7.22192	3.71025	2.63606	6.44354	13.5794	13.1328	12.3755	12.5095	11.7925	25.7547	20.4205	6.53694	16.9547	10.9544	31.1285	29.3043	14.6492	18.3563	21.4895	12.4481	10.744	9.12406	9.03394	11.8777	10.8707	11.5684	8.60985
Akt - phospho Ser473	Ser473	Cell Signaling	4060	16	PI3K / Akt signaling	0	0.817354	0.715362	0	0	0	0	3.7799	0.620889	0	0	0.510823	1.88992	1.70891	2.73486	1.50065	2.20768	2.14745	8.17244	7.24429	4.24704	0	2.7083	3.18374	1.27812	1.20058	3.27785	4.98134	1.6633	2.27244	0.600357	1.54589	1.72609	0.909578	1.42427
Akt1		Cell Signaling	2967	17	PI3K / Akt signaling	0	0	0	0	0	0	38.2432	26.8161	0	0	45.837	0	4.00732	0	0	4.92016	0	0	0	0	0	0	11.8319	10.7364	5.19676	6.39257	5.92291	0	0	0	2.95175	0	0	2.82743	2.06636
Akt1 - phospho Ser473	Ser473	Cell Signaling	9018	3	PI3K / Akt signaling	0	0.842123	0.587136	0	0	0	0	3.2023	0.563702	0	0	0	0.822463	0.983207	0.836692	1.57445	2.71042	1.47085	4.64583	6.29302	3.92935	1.31153	2.03123	4.64779	1.30621	0.884639	1.16433	2.01351	1.80715	2.10951	0.943418	2.0586	2.14843	0	0
Akt2 - phospho Ser474	Ser474	Cell Signaling	8599	1	PI3K / Akt signaling	0	0	0	0	0	0	0	0.492661	0	0	0	0	3.07986	2.4112	7.21803	5.9288	9.22415	7.73669	28.6141	32.27	13.1926	4.52165	10.1731	20.7989	5.85689	5.02349	5.16356	6.33417	11.0317	10.4018	4.36688	10.6969	11.293	0	0
Akt3		Cell Signaling	3788	3	PI3K / Akt signaling	0	0	0	0	0	0	0	0	0	0	0	0	0.743717	0	1.07396	1.13164	1.77051	1.13256	1.79498	4.9027	3.44445	0.886843	1.1341	1.88236	0.730356	0	1.30355	0	2.12183	1.89513	1.01489	1.68572	1.99235	0.464125	0
Annexin II		Transduction Laboratories	A14020 (new: BD #610068)	4	Cytoskeleton	74.7993	130.504	143.531	158.535	169.348	39.7537	46.8835	194.516	410.971	41.1591	18.1989	55.6438	7.89215	11.143	184.846	232.773	104.559	341.768	413.859	386.338	344.027	1.79867	504.641	108.456	185.693	154.159	22.7551	91.5309	203.84	234.79	13.215	143.34	165.163	122.67	365.627
Bcl2		Cell Signaling	2870	2	Apoptosis	0	1.13109	0	0	0	0	31.6413	0	0	3.77686	2.65633	3.54887	203.052	293.195	6.78095	1.88196	1.95631	0	2.04839	1.63423	0	0	0	0	12.1351	8.36194	1.80978	0	18.62	7.65769	191.228	6.74287	25.6251	8.19154	7.48619
Bcl-xL		Cell Signaling	2764	4	Apoptosis	23.7729	13.9858	18.3834	51.9987	22.71	9.13674	17.4183	11.9173	28.904	31.7602	21.2912	38.948	10.9895	10.113	9.27853	6.80213	10.3826	56.0837	9.1016	4.39048	29.5119	8.46872	35.4111	3.09078	11.7278	17.9877	3.44238	10.3612	4.34256	3.7045	8.86956	16.6552	11.4032	38.6104	36.6546
beta-Actin		Sigma	A1978	012M4821	Cytoskeleton	772.582	521.323	483.74	430.925	279.309	381.433	440.774	556.367	724.316	455.195	374.117	575.043	523.419	717.25	1616.55	1560.49	1005.57	1479.59	2215.74	1136.33	1454.66	262.43	2505.28	1397.15	1149.87	1464.95	581.432	1260.59	706.426	1144.68	295.268	1196.91	1343.94	1508.35	1930.57
beta-Catenin		Cell Signaling	8480	5	Wnt signaling	86.3777	39.6623	102.013	60.2085	27.7951	36.0443	45.0195	137.852	75.9772	136.76	68.3245	172.3	41.5257	69.0001	44.7568	58.8083	88.9191	155.469	33.999	12.4641	79.3562	56.1334	167.695	21.4496	140.622	139.52	16.6044	228.125	84.3788	107.825	80.9338	101.866	70.4116	148.744	150.859
beta-Catenin - phospho Ser552	Ser552	Cell Signaling	9566	2	Wnt signaling	1.28826	0.677001	1.26201	1.17413	0	0.808054	0.909022	1.86871	2.00155	2.01166	0	4.82145	3.86733	5.99288	1.73582	3.71472	3.85797	3.23588	1.87945	0	3.05988	4.57161	3.75777	0	7.20524	3.86503	0	4.50943	8.65816	9.87868	4.39547	1.63911	2.24943	8.78637	6.22244
beta-Catenin - phospho Ser675	Ser675	Cell Signaling	9567S	2	Wnt signaling	11.3623	3.94642	13.4839	8.61032	3.18252	3.41673	5.52759	16.1049	9.88521	19.2773	7.15791	28.0236	6.10723	8.86057	3.3093	3.76393	6.84161	9.85472	1.54157	0	6.6381	7.44448	11.9673	1.88236	15.2672	10.0786	1.12637	11.0114	10.4833	8.43804	9.82012	3.51127	4.35195	6.18833	5.74671
beta-Catenin- active (non-phospho Ser33/37/Thr41)		Cell Signaling	8814	3	Wnt signaling	3.54473	1.29621	5.58792	2.08432	0.847518	1.02438	1.09266	7.68721	1.98521	8.60617	1.88579	10.8617	2.66863	4.92774	2.84725	3.44411	3.80332	7.89849	3.69555	2.14646	4.66506	2.13592	7.49861	2.30066	7.61255	7.12977	0	16.4961	5.6822	7.45188	5.36033	6.40884	4.65493	8.07951	5.77589
Bmi1		Cell Signaling	6964	1	TGF-beta / Smad signaling	6.71337	8.80926	13.9158	12.6333	14.0705	8.15053	7.54763	7.5598	8.61892	11.2773	8.00955	8.63022	3.49109	1.96641	4.18346	6.1256	8.28425	5.72162	10.8755	1.65863	4.86571	1.09919	10.9009	1.44082	6.32038	8.87798	0	5.17011	3.89302	5.65966	2.5944	6.79725	3.443	10.5335	4.16775
BMP4		Epitomics	5163-1	YI030404C	TGF-beta / Smad signaling	2.07242	1.11457	3.25962	1.39258	2.82794	1.27889	1.19366	2.55674	0.825129	2.19151	2.70703	4.40921	10.0446	11.7634	3.14696	3.57942	1.00548	10.1489	0	0	2.25729	8.74352	0.880198	0	1.25003	1.01102	0	1.39478	2.56238	2.17811	11.2924	5.22806	9.81484	4.35584	7.88312
B-Raf - phospho Ser445	Ser445	Cell Signaling	2696	3	MAPK signaling	0.992203	0.478854	1.48471	2.06611	0.916704	0.598087	0.844747	1.00231	0.686246	0.566196	0	1.07542	0.612473	0	0	0	0	1.88269	0	0	0	0.911824	1.5742	0	0.92699	0.96889	0.683413	0.650196	1.20477	1.45779	1.66528	0.776829	0.890589	3.61431	3.3126
C/EBP beta	Thr235	Cell Signaling	3084	3	Transcription factor	0.952195	1.58517	1.74791	2.32096	2.802	2.18238	1.94659	0.985322	0	3.67028	2.26092	3.11871	0	0	0	0	0	3.01525	1.54157	0	2.37433	0	2.48825	0	0	0.842513	0	0.524352	0	0.677444	0	0.978804	0.752869	2.61137	1.31045
Caseinkinase 1 epsilon		Invitrogen	487600	070629237D1	Wnt signaling	0.616126	0.677001	0	1.42898	1.10696	1.74336	0.780473	0	0.825129	0.373023	0	0	0	0	0	0	0	0	1.07699	0	0	0	0	4.67103	0	0	2.05024	0	0	0	0.357355	0	0.532517	NA	NA
Caspase 3 - full length		Cell Signaling	9662	12	Apoptosis	0.616126	0.677001	0	1.42898	1.10696	1.74336	0.780473	0	0.825129	0.373023	0	0	6.97344	9.35217	9.21609	25.4988	18.0876	35.9771	16.5138	7.56138	16.3026	3.83466	22.8852	5.50763	21.6157	23.9168	5.15091	33.3068	16.3004	34.1295	2.12984	7.06914	5.90359	31.8699	28.7248
Caspase 8 - full length		Cell Signaling	9746	4	Apoptosis	1.68835	1.56866	1.20802	1.55641	1.49613	2.65958	1.00084	1.7413	2.58159	1.21899	0.729985	1.7117	0.612473	0.632062	0	1.08244	0.732249	2.19157	0	0	3.09332	0	2.0143	2.46333	0	1.42174	2.59444	0.828476	1.71725	1.37204	0.914829	1.47597	1.11094	0.472127	0.709218
Caspase 9 - cleaved		Cell Signaling	9502	8	Apoptosis	30.7103	11.0714	24.9297	17.2024	11.3118	6.38808	20.5586	12.8856	35.693	16.3864	20.8451	16.4539	10.2808	8.83716	3.48413	5.62129	3.74868	14.8556	3.80113	0	5.5847	3.97206	5.33197	0	2.19107	4.36001	0.658101	4.66673	2.04092	4.86216	4.42406	2.47808	3.26855	30.5282	53.6729
Caspase 9 - full length		Cell Signaling	9502	8	Apoptosis	1.25626	2.19612	2.16633	1.22874	1.08102	0.477197	1.28549	2.39535	1.63392	1.47211	1.50052	1.90886	1.1462	1.943	2.06051	3.0628	1.30056	2.10332	2.3018	0	1.78911	11.8162	1.47264	1.34786	1.58712	2.08522	0.809971	1.15357	0.908072	1.65502	1.30077	1.69349	2.09334	1.76581	2.10139
CD133		Cell Signaling	3663	2	Stem	1.39229	0.751305	1.05955	0.537007	0	1.06892	0	0	0	3.12407	0.679291	1.08438	0	0	5.64455	0.762625	1.16941	8.35445	0	0	13.41	0	1.06639	0	1.01126	0	0	0	0.611376	1.16623	0	2.47808	1.69855	23.513	5.20093
p15 INK4B		Cell Signaling	4822	2	Cell cycle	72.6629	47.1176	46.0261	90.9999	67.6458	54.8141	61.0238	36.9581	110.641	53.642	53.0354	82.0543	169.104	177.668	175.618	293.623	245.03	676.137	202.896	66.7841	212.653	139.522	516.355	84.5665	249.543	334.709	145.2	280.486	98.3595	120.028	78.3751	90.2131	90.5279	237.08	337.229
c-Jun	Ser63	Cell Signaling	2361	2	Transcription factor	1.85638	1.81634	1.99761	2.0297	1.72098	2.28418	0.890658	1.23165	1.80548	1.25895	0.882065	2.29422	0	0	0	0	1.74865	3.98602	1.52045	0	1.65534	0	3.87626	0	1.23599	2.3801	0	2.23374	0.8811	1.0033	0.59321	1.69349	0.807957	5.00935	2.36698
c-Myc	Thr58/Ser62	abcam (Epitomics)	ab32029 (1203-1)	GR104962-1	Transcription factor	1.44029	1.91542	3.0774	4.38707	2.5512	1.3616	0.716199	1.20617	1.60941	2.47128	1.35858	4.10451	0.481229	0	2.21036	2.31248	2.26232	1.25023	2.82973	4.43926	0	0.886843	2.14971	7.76181	0	0.863576	3.12598	0.901885	0.854128	3.04421	1.57236	4.87072	3.66335	3.11551	1.96713
c-Raf		Cell Signaling	9422	2	MAPK signaling	0.688141	0.759562	1.20127	1.4927	0	0.642626	0.670289	1.21466	2.09959	0.519568	0	2.15083	3.01862	5.75878	0	0	0	0	0	0	0	0.774426	0	0	0	0.705605	0	0	0	0.445913	5.5533	0	1.34966	0.970928	1.44178
c-Raf - phospho Ser259	Ser259	Cell Signaling	9421	7	MAPK signaling	1.51231	1.32098	2.61174	5.41558	1.95448	0.668076	1.39567	2.39535	4.7302	2.49126	1.32817	7.47414	2.01241	1.79084	0	1.54985	0.808753	1.79444	0	0	0.986518	2.06097	4.51948	0	2.16298	3.32793	0	1.63598	1.04293	2.46109	1.63669	1.45267	2.00153	11.9472	14.9169
Cyclin B1		abcam (Epitomics)	ab32053 (1495-1)	GR53191-6	Cell cycle	20.7002	13.8125	19.9896	4.38707	4.36731	3.51217	9.59523	6.19224	6.73992	16.453	9.06398	19.8414	0	0	0	0.627321	2.00002	7.07481	1.52045	0	1.90615	0	5.23041	0	2.59838	4.60223	0	7.11021	0	0	0	4.88625	1.55164	7.32731	4.85654
Cytokeratin 18		Cell Signaling	4548	3	Tumor marker	1771.14	1157.85	943.312	2388.63	1969.3	1955.66	1726.05	1098.53	1963.72	1095.22	999.684	1332.32	718.676	713.527	216.566	608.895	853.267	2163.98	20.2094	0	2163.77	727.348	2935.75	5.29848	1497.71	849.569	5.25215	465.593	476.468	743.336	1223.18	342.286	649.928	1699.19	1795.59
Cytokeratin 19		Cell Signaling	4558	1	Tumor marker	355.425	450.37	133.766	1482.61	701.027	541.651	361.846	678.598	685.143	292.09	250.101	696.305	2.07366	9.02444	35.0287	451.29	123.674	1431.69	23.4192	1.97572	1400.35	3.73473	1317.47	2.78867	962.215	663.269	3.21457	494.537	224.923	411.929	1.03633	177.855	26.3963	NA	NA
Cytokeratin 8 - phospho Ser23 (49 kDa peak)	Ser23	Epitomics	2147-1	YE062501	Tumor marker	134.011	117.261	53.8141	438.771	338.575	81.2444	159.639	89.452	225.685	70.7078	113.026	152.297	62.7347	87.6576	89.7008	98.9322	322.441	503.988	32.3307	0	862.953	145.63	959.01	0	643.429	238.031	2.18945	125.834	80.306	94.6106	60.1572	23.7865	41.9311	NA	NA
Cytokeratin 8 - phospho Ser23 (59 kDa peak)	Ser23	Epitomics	2147-1	YE062501	Tumor marker	148.422	191.979	103.802	347.535	257.058	582.722	173.32	119.759	218.888	125.043	113.067	180.061	114.795	127.255	125.142	113.533	88.2087	366.993	24.4962	0	870.761	198.828	537.48	1.64997	412.047	275.533	5.07497	130.752	52.3805	84.6205	96.1429	44.085	66.8401	NA	NA
Cytokeratin 8/18		Cell Signaling	4546	1	Tumor marker	336.781	172.065	120.012	501.474	354.245	399.032	311.528	152.971	410.587	178.138	123.296	213.497	123.247	113.291	23.5897	99.6702	151.018	495.443	0	0	572.833	146.029	585.857	0	292.901	129.041	0	59.3252	66.7748	112.979	176.576	31.9354	67.9326	NA	NA
Cytokeratin - pan (4,5,6,8,10,13,18)		Cell Signaling	4545	1	Tumor marker	2464.53	1712.63	1459.34	2845.5	2707.77	1874.93	2569.21	1786.5	2493.02	1699.02	1634.26	1835.74	1724.98	0	782.706	0	0	0	0	0	4969.24	1750.58	0	0	0	0	5.49261	0	644.012	929.513	1597.88	554.26	942.381	NA	NA
DUSP6		abcam (Epitomics)	ab76310 (2138-1)	GR156080-7	MAPK signaling	7.76959	3.87211	7.16711	3.97749	3.69276	9.55031	1.93741	5.29186	1.8545	6.48794	2.53467	5.31435	0	0	0	0	0.754107	1.33848	0	0	0	0	1.21874	0	1.01126	0.768793	0	0	0.494495	0.9004	0	0.730219	0	5.40679	5.9656
E-Cadherin		R&D	AF748	CYG02	EMT	6.94542	7.27363	12.8968	18.3766	5.1197	3.37219	2.37815	9.68334	26.3878	15.1141	4.99837	26.1685	4.5148	5.02138	1.09894	1.00863	5.62848	2.32395	2.63968	0	2.65858	4.19689	9.68218	0	6.02543	1.55865	0	10.8017	6.32954	1.7665	3.7022	3.27045	2.45141	8.9144	11.759
E-Cadherin - phospho Ser838/Ser840	Ser838/Ser840	Epitomics	2239-1	YE100201r	EMT	10.2021	12.1282	14.098	27.9972	9.40054	4.44748	5.00421	11.0169	38.8546	14.8077	5.94126	24.8063	25.1726	38.9186	5.15752	4.34204	19.7817	10.3695	1.66828	0	13.0923	25.1813	23.7315	2.34713	27.6973	4.25469	1.36683	14.8496	26.9725	6.68869	26.0155	6.20686	14.1484	24.0118	26.6292
Elk-1		Cell Signaling	9182	3	Transcription factor	1.30427	1.6182	1.34299	3.12192	1.28857	1.06256	0.505012	1.20617	1.73195	1.14571	0.506934	1.92679	0.988706	1.41629	7.31793	5.71969	2.56834	6.95714	12.6493	0	4.2136	0	8.71735	30.7219	1.72757	2.55913	15.149	1.615	9.41339	6.25135	0	4.1405	3.47972	4.39585	4.78357
Elk-1 - phospho Ser383	Ser383	Cell Signaling	9186	3	MAPK signaling	1.52831	2.79056	0	16.1375	5.64724	5.61184	1.88232	3.11736	4.38707	1.8851	0	3.38756	0	0	0	1.02093	0.612029	6.01579	0	0	14.6306	0	4.45177	2.626	2.64052	1.41121	1.8604	1.4577	0	0	0	0	0	0.968261	1.19954
Erk2		Cell Signaling	4695 B		MAPK signaling	34.351	21.1769	45.5874	20.115	14.5721	15.4039	16.9225	18.3559	33.0133	22.7411	20.328	36.3043	24.9889	28.7705	89.7008	110.839	61.3013	105.784	100.033	60.5398	15.3997	3.5099	130.845	97.2085	113.935	96.3309	70.5054	85.8888	101.147	116.16	12.8648	86.0182	93.5026	39.6854	77.0246
Erk1		Cell Signaling	4695 B		MAPK signaling	35.3352	20.954	54.9884	44.4806	39.8507	19.9659	28.4368	33.6029	29.7537	45.2823	35.1001	62.2487	6.78095	8.31044	27.5234	68.6363	39.4868	53.4803	50.2172	44.8561	7.17316	3.19763	41.7586	9.52797	60.0296	36.7125	2.49319	28.4933	17.6759	33.5721	3.78797	14.954	11.091	88.7039	91.2527
Erk2 - phospho Thr202/Tyr204	Thr202/Tyr204	Cell Signaling	4370B		MAPK signaling	1.9444	1.20539	3.56331	4.77845	1.14156	1.75609	0	1.00231	3.76618	1.63198	0	3.82669	4.27856	2.85598	9.52829	15.5354	15.2133	24.4015	0	0	109.57	20.947	16.4191	13.3392	45.8579	13.3222	11.3269	4.7716	9.791	10.6247	2.12269	7.84597	12.7437	1.57376	5.0696
Erk1 - phospho Thr202/Tyr204	Thr202/Tyr204	Cell Signaling	4370B		MAPK signaling	0.696143	0.908171	2.08535	10.0029	2.04961	0.903494	0	0.781462	2.48356	1.92507	0	4.68702	3.49984	2.91451	7.28047	16.3349	11.2679	10.5902	0	0	23.0912	4.9963	8.78506	0	28.3715	9.84687	0	2.51689	5.86201	5.86546	1.70101	3.02186	4.1775	1.50174	7.96776
Ezh2		Cell Signaling	5246S	7	Chromatin reg. / Epigenetics	4.84099	2.90615	5.9456	6.32576	2.42148	2.40507	1.60686	3.95828	3.25967	4.44963	2.49411	6.89163	0	0	0	0.984033	0	3.64772	0	0	1.93959	0	1.96352	0	1.01126	2.13788	0	1.85621	0.979999	0.788922	0	2.21396	1.3772	5.88959	2.67635
FGF-1		abcam (Epitomics)	ab179455 (8504-1)	GR146663-2	Tyrosine kinase	0	0.891659	0.782849	0.928385	0	0.343582	0	1.52895	0	0.586179	1.06456	0.770715	6.8247	6.82393	3.04706	2.989	2.91807	5.47158	2.06951	0	2.95955	5.22113	3.48694	0	2.73883	2.32744	0.96184	1.7828	4.95394	5.73684	3.38058	3.185	4.21423	2.40331	2.35239
GADD45 alpha		Cell Signaling	4632	1	Cell cycle	2.70455	2.41078	4.24493	6.37127	4.48839	2.43689	1.46913	2.99844	8.5699	1.5254	1.45997	3.6833	5.65225	8.05293	1.53602	1.69746	1.44264	4.19193	1.71051	0	2.80907	2.11094	3.62235	0	1.0534	1.60078	0	1.22698	1.71725	2.46967	3.56641	2.15182	3.443	2.37664	4.26115
GAPDH		abcam	ab9485	GR192135-1	Glucose metabolism	703.992	663.997	556.68	893.116	683.031	379.346	988.226	797.126	735.582	821.03	1197.36	1115.77	1021.74	1502.91	1592.21	689.254	925.137	1562.93	2298.23	1780.75	1609.18	873.215	1023.28	965.021	871.033	728.058	521.216	749.247	1158.76	986.067	577.021	1093.48	998.543	1816.16	1720.1
Glutamine synthetase		Sigma	G2781	049K4816	Tumor marker	5.00903	2.28694	4.46764	20.1696	10.6978	6.82074	8.72293	4.81619	2.84302	13.3422	8.53677	7.33075	59.9173	56.8387	39.1746	4.00993	2.4044	0	7.96126	12.1958	27.6225	65.464	6.49993	0	3.07592	5.1288	0	9.27054	0	6.31995	44.7552	47.1768	117.016	NA	NA
GSK3 alpha/beta - phospho Ser21/Ser9 (51 kDa peak of GSK3 alpha)	Ser21/Ser9	Cell Signaling	9331	15	Wnt signaling	1.36028	2.2374	1.53195	5.0333	3.2517	2.58323	2.13023	2.29342	2.63878	2.61782	2.17982	4.13139	2.02116	2.657	0.799228	0	0	0	0	0	0.919636	2.1609	0	0	0	0	0	0	0	0	0.721858	0	0	9.63993	8.40847
GSK3 alpha/beta - phospho Tyr279/Tyr216	Tyr279/Tyr216	abcam (Epitomics)	ab68476 (2309-1)	GR110379	Wnt signaling	0.83217	2.03926	2.98967	1.61102	1.68639	0.534461	1.11103	1.86022	1.56856	2.34472	1.30789	3.44133	0	0	0	0	0	0	0	0	0	0	0	0	0	0	2.721	0	2.69725	0	0	1.98091	0	3.00081	3.09955
GSK3 beta		Cell Signaling	9315	12	Wnt signaling	8.68978	12.9373	13.8213	15.5732	13.5689	6.28628	8.1261	14.576	9.30517	15.0408	11.5581	16.3463	2.47614	4.06158	9.47834	9.34831	1.49729	6.7071	7.6445	1.65863	7.03939	1.89859	7.00773	9.50473	4.83158	12.4376	6.17603	8.14843	10.9418	8.39516	2.40857	16.2668	10.5769	18.0929	18.1128
GSK3 beta - phospho Ser9	Ser9	Cell Signaling	9336	12	Wnt signaling	1.89639	2.8401	1.73441	7.92768	4.93809	4.70835	2.5067	2.13203	3.48025	2.91757	2.27106	4.89314	6.86844	8.89568	2.41017	1.16854	1.48636	29.6818	0	0	7.49085	6.58262	7.00773	0	5.40744	1.53759	2.12617	0.870424	1.85211	1.79223	5.76771	1.81778	3.64499	20.4348	22.5315
Ha-ras		Upstate	05-775	26823	MAPK signaling	71.3746	21.4989	18.4712	60.4725	34.238	18.2671	38.0595	40.2708	56.9748	25.2457	29.2805	44.119	38.9533	39.1761	49.3273	159.684	94.3181	90.4428	123.832	85.4924	67.217	26.3804	149.16	115.405	131.478	89.6645	142.15	71.0707	173.775	146.019	28.9744	61.5948	62.3045	NA	NA
Her2		Dako	A0485	81393	Tyrosine kinase	0	0.520135	0.344183	1.15593	0	0	0	0.645556	0.514684	0	0	1.14711	0.831213	0	0	0	0	0	0	0	0	0	1.54035	0	0.95508	0.758262	0	0.545326	0	1.43207	0.44312	0.442792	0	1.18432	1.64609
HGF		R&D	AF2207	UOT025041	Tyrosine kinase	0	0	0	0	0	0	0	0	0	0	0	0	0.594974	0.596947	1.78577	0.91023	0.885257	0	2.72415	3.51238	1.25405	0	0	1.51053	0.856763	0	0.645445	0	1.44752	1.29486	0.44312	1.07202	0.706962	0	1.06237
HSP 27 - phospho Ser15	Ser15	Epitomics	2231-1	YE100801	Protein folding / Chaperones	0	1.91542	1.18102	2.19354	0.830222	0.928944	0.624378	3.31272	9.12544	0.999169	0	2.26734	8.41713	12.5125	16.9087	13.7642	20.9729	32.9471	41.728	44.3195	5.46765	8.15645	30.7392	58.6551	15.506	10.9421	139.644	5.75738	9.35045	5.22232	6.50387	11.4505	14.6626	2.19259	10.0575
IDH1		Cell Signaling	8137	1	Metabolism	63.1249	27.3938	36.0515	12.424	24.111	15.4294	48.3893	65.0992	66.5005	76.0101	61.5925	68.1187	145.707	246.691	111.992	45.8928	21.2243	32.7118	41.8125	42.9779	17.5232	66.2009	14.0832	17.1039	30.7311	24.9595	13.6429	36.4529	37.231	37.1737	69.0196	63.5912	70.1362	107.57	107.617
IGFBP-1		Santa Cruz	sc-6000	G050	IGF signaling	34.175	31.9924	33.5815	53.2092	21.3004	27.4993	11.2113	19.8254	30.0804	25.259	7.16804	40.4446	0	0	0	0	0	4.73615	0	4.26852	0	0	3.30074	0	0	3.39112	0	0	0	3.96176	0	8.10232	0	16.6445	5.25055
JAK1		Cell Signaling	3344	1	Jak/Stat signaling	0.400082	0	0.593885	0	0	0.330857	0	0.424708	0	0	0	0	0.472479	0.667176	0.711812	0	0	1.00018	0	0	0	0	1.16796	0	0	0	0	0	0.66532	0.565966	0.771887	0.86228	0.578424	0.400108	0.501998
JNK/SAPK 1/2/3 - phospho Tyr185/Tyr223	Tyr185/Tyr223	Epitomics	2155-1	YE060402	MAPK signaling	0.888182	0.602696	0.647875	0	0	0.330857	0.99166	0.840921	0.767942	0.686096	0	0.466014	0	0	0	0	0	0	0	0	0	0	0	0	1.29217	1.0742	0	0	0.647339	1.46637	0	0	0	0.629503	0.790939
MCM2		Cell Signaling	3619	3	Cell cycle	9.65798	8.8588	7.52479	10.4307	9.30541	4.30114	4.0401	7.29648	7.16473	11.617	7.54318	17.8878	3.54359	4.02647	4.15848	10.197	9.79247	60.4521	9.88295	0	22.9073	2.46068	33.6845	0	17.2055	23.8642	1.0884	37.9421	15.8688	12.6656	1.87969	35.6331	20.1071	NA	NA
MEK1/2 - phospho Ser217/Ser221	Ser217/Ser221	Cell Signaling	9154	12	MAPK signaling	1.89639	1.58517	1.70067	2.93078	2.17069	0.788966	0	0.908875	1.22544	1.17902	0.527211	2.35695	1.96866	1.42799	0	2.9275	1.92352	2.55929	2.72415	2.12207	2.00648	1.71123	2.64059	2.39361	3.20233	1.57971	2.15148	0.74458	1.74422	1.7665	0.578915	0.885585	0.918133	2.37397	5.77881
MEK2		Cell Signaling	9125	2	MAPK signaling	2.4645	1.94018	8.42237	0.982996	0.674556	1.2598	1.0743	1.58841	1.79731	2.90425	2.41301	5.56528	1.25994	1.4514	1.49855	4.07144	1.08198	2.39749	2.06951	0	1.72223	1.37398	1.81118	0	2.65456	3.34899	1.18964	2.48543	1.78917	2.85556	1.04348	3.26268	2.6534	1.63777	3.41475
MEKK3		Epitomics	1673-1	YD 030803c	MAPK signaling	0	0	0.789597	2.28456	0	0	0	0	2.94105	0.439634	0	0.824486	0	0	0	0	0	1.05902	0	0	0.953077	0	0.914052	0	0	1.00048	1.29089	0	1.58238	1.34631	0.54318	0.699146	0.743688	0.690853	1.60814
mTOR		Cell Signaling	2983	4	mTOR signaling	0.592121	0	0.418419	1.41988	0	0.547186	0	0.526638	0	0	0	2.61685	1.0412	1.33435	0	0.922531	0	1.42673	0	0	0	0	1.60805	0	0	0.726668	0	0.545326	0.827155	1.95515	1.80822	1.19632	2.04744	4.22247	4.24072
NDRG1 - phospho Thr346	Thr346	Cell Signaling	3217	2	Tumor supressor	9.14587	8.83403	16.0012	61.2825	22.0614	14.0741	3.55345	15.8671	7.00134	29.2024	19.517	10.2792	1.57493	0	5.40728	0	1.38799	1.25023	6.65198	2.85381	29.5454	6.33281	4.16401	0	0	2.60126	0	6.81658	3.04789	1.62072	0.71471	1.49151	1.80872	85.2976	73.9571
p38 MAPK		Cell Signaling	9212	6	MAPK signaling	1.00821	1.04027	1.43072	1.80216	0.726444	0.979845	1.90986	2.19149	2.63878	2.75771	2.60564	3.8715	1.86367	1.96641	3.38423	2.06647	1.67215	4.69203	3.99119	3.00016	3.71198	0.799407	2.97913	1.58025	2.62647	2.88561	0.696069	2.94686	2.6433	2.78695	1.43657	3.24714	3.92043	2.9608	2.56544
p38 MAPK - phospho Thr180/Tyr182	Thr180/Tyr182	Cell Signaling	4511	10	MAPK signaling	1.09622	1.11457	1.72092	3.21294	1.17615	1.4125	0	1.53744	3.40672	3.74355	1.34844	8.63022	1.41744	0	0.649373	4.53885	7.36621	7.89849	0	0	4.14672	2.34826	5.19656	0	7.86537	7.93016	3.68284	1.0487	4.04587	7.05742	0	1.47597	3.36955	5.07603	6.65439
p53		R&D	af1355	HRV015111	DNA damage / TSG	28.4618	42.0649	18.3227	13.8985	19.5362	18.5153	40.3734	3.35519	5.84943	35.2707	35.749	153.569	0	0	1.06147	0.848728	5.00552	0	3.48437	3.43921	7.92559	0	12.7629	0	0.786537	21.7158	0.645445	1.52062	0.521467	0.934701	0.700416	26.8705	3.52563	29.5066	16.3908
p53 - acetyl Lys305	Lys305	abcam (Epitomics)	ab109396 (3308-1)	GR44067-4	DNA damage / TSG	0	0	0	0	0	0	0	0	0	0	0	1.62209	14.1219	19.1959	0.936595	0	0.568313	0	0	1.75619	2.07336	17.9367	0	0	0	0	0	0	1.48348	1.32059	23.3281	1.16524	9.36496	0	0
p70 S6 kinase		Cell Signaling	2708	7	Translational control	8.47374	6.1508	10.9464	13.9622	6.36504	5.54185	4.62775	9.89569	11.6662	9.25896	8.76996	27.9698	2.98362	1.56845	1.91065	4.31744	6.09843	13.5024	4.62471	0	5.71846	2.76045	20.5492	4.29921	6.75579	7.91962	4.75858	9.8683	3.09284	5.39383	3.66646	3.75985	1.92808	18.589	17.6604
PAK 4/5/6 - phospho Ser474/Ser602/Ser560	Ser474/Ser602/Ser560	Cell Signaling	3241	5	Cytoskeleton	2.00041	1.42005	5.66215	6.77175	3.00956	2.07422	2.89234	3.49959	4.39524	4.7627	3.06188	9.27547	0	0	0	0	0	1.13256	0	0	0	0	1.30337	0	0.786537	1.12686	0	0.84945	0	0.771772	0	0.691378	0	1.58709	1.87957
PARP - cleaved Asp214	Asp214	Cell Signaling	9541	6	Apoptosis	1.17624	0.577927	2.97617	0.582516	0.743741	0.922581	0.954932	0.772968	0	0.459618	0	0.914104	0	0	0	0	0	0	0	0	0	0	0	0	0.772491	0	0	1.52062	0	0	0	1.11087	0.670237	1.46439	0.56037
PARP - full length		Cell Signaling	9532	5	Apoptosis	2.03242	1.88239	7.25485	1.9842	1.19344	1.08801	0.58765	1.46099	3.27601	3.60367	1.04428	3.89838	0.559975	1.00662	1.04899	3.76393	1.85795	7.14835	3.16761	0	2.1068	1.26156	8.29418	0	3.31469	4.09672	0.847938	2.49592	2.13082	2.12666	1.27933	2.7189	2.46978	2.41665	2.65884
PDGFR beta		Cell Signaling	3169	5	Tyrosine kinase	0	0	0	0	0	0	0	0	0	0	0	0	0.813714	0	2.33524	0	1.18034	2.11803	3.25208	3.51238	2.07336	0.899333	4.13016	0	0.983171	1.49546	0	1.54159	1.2767	1.30344	1.02204	3.15392	2.77276	0	0
PI3 Kinase - p110 beta		Millipore	04-400	DAM1524107	PI3K / Akt signaling	2.04042	0.93294	1.70067	2.63953	0.812926	0.87168	0	1.03629	3.36587	1.79184	0.84151	1.76548	1.01495	1.19389	1.24879	2.38628	1.51914	1.69148	0	0	1.25405	1.06171	2.06508	0	1.7978	1.72715	0	1.79328	2.50844	3.11281	2.26563	3.32483	2.74522	6.36705	8.80539
PI3 Kinase - p85		Cell Signaling	4292	4	PI3K / Akt signaling	3.64875	2.33648	2.28781	3.58611	1.84206	1.66065	1.22121	2.78608	5.45729	2.91091	2.85911	3.36964	3.14986	5.20866	3.1095	4.52655	3.43174	5.55983	8.04573	3.56117	4.51457	6.24537	8.17569	7.08788	4.50854	3.83344	4.39156	6.12443	2.5444	3.25002	3.25908	3.06071	3.77353	2.41132	3.35638
PI3 Kinase - p85 alpha		Epitomics	1675-1	YF-05-06-11C	PI3K / Akt signaling	1.90439	1.43656	1.08654	1.72024	0.968593	1.08801	0.651925	1.41003	2.83485	1.50541	1.41941	2.33007	1.26869	1.91959	1.51104	1.31614	0.994547	1.13256	2.02727	0	2.03992	2.59807	2.0143	1.7894	1.06744	1.04261	0.708724	1.18504	1.51046	1.70647	2.10125	1.81001	1.82708	1.73647	1.5381
PTEN		Cell Signaling	9552	3	PI3K / Akt signaling	2.4405	4.81331	3.55656	1.63833	1.89394	1.39342	3.22289	0	4.43609	2.005	1.0747	3.44133	7.55966	6.84733	8.00477	7.77386	5.46455	3.38296	8.55255	3.21968	5.80206	4.78395	7.60017	4.50836	9.83171	6.49788	3.12598	3.9641	3.02091	5.42813	4.55985	7.65176	7.09717	4.03042	5.08419
PTEN - phospho Ser380	Ser380	Cell Signaling	9551	6	PI3K / Akt signaling	1.18424	1.89065	1.0258	0.527905	0.994537	0.400846	1.12939	0.441696	1.51954	0.739385	0	1.19192	1.91616	1.4397	1.37367	2.00497	1.32242	2.55929	5.15265	1.53667	3.67854	1.32402	2.58981	1.64997	2.34556	1.93778	0.898561	1.01724	1.65431	2.14381	1.57236	1.70902	1.80872	2.71273	1.84747
Ras		Cell Signaling	8955	1	MAPK signaling	9.43393	6.32418	4.74433	22.9821	8.48383	6.42626	4.63693	6.60845	5.04881	7.83348	5.26197	11.4711	5.17102	6.23868	3.9337	16.704	11.1258	9.01634	7.09545	5.85397	8.84522	2.87287	14.6248	4.27597	18.0903	9.92059	2.80959	7.67651	11.1126	11.7395	3.30911	5.89613	4.65493	9.92001	7.16806
Rb - phospho Ser807/Ser811	Ser807/Ser811	Cell Signaling	8516	1	Cell cycle	1.90439	4.15282	2.41603	5.09702	2.09285	1.21526	0.615196	1.28262	4.191	3.87011	1.99732	7.42933	0	0	0	0	1.91259	9.03105	0	0	0	0.799407	5.72129	0	1.15171	2.04309	0	0	0	0.514514	0	0.520475	0	1.18965	1.09447
RSK1 p90 - phospho Thr573	Thr573	abcam (Epitomics)	ab62324 (2185-1)	GR72730-3	MAPK signaling	2.25646	1.41179	1.38348	2.68504	0.778333	1.90243	0	0.65405	3.09628	0.952541	0	1.87302	1.67118	0	0.799228	2.8537	3.89076	1.79444	0	0	1.08684	2.17339	4.16401	0	11.2362	3.53856	1.40479	0	1.69926	3.01848	1.25074	0	0	2.92079	7.66422
S6 ribosomal protein		Cell Signaling	2217	1	Translational control	1.4643	2.04751	2.11234	2.43929	1.47019	2.52596	1.03757	1.7498	1.33981	1.23231	0.821233	2.02537	0.918709	0	0	0.959432	0.928973	1.10314	0	0	0	0	0.914052	0	1.26408	2.22213	0	1.77231	0.494495	0.583116	0.478856	1.1031	0.62433	1.20299	0.599771
S6 ribosomal protein - phospho Ser235/Ser236	Ser235/Ser236	Cell Signaling	2211	18	Translational control	13.4828	72.5712	8.87453	49.9508	15.6791	16.651	17.4275	16.3937	71.3941	8.98586	1.53094	13.0036	54.7638	15.228	5.12005	9.24991	23.7708	12.517	4.81477	0	11.3199	40.1328	14.4556	0	14.8318	22.0633	0.797315	12.0181	8.20862	3.89316	6.82548	6.16802	13.5792	6.00162	12.8885
S6 ribosomal protein - phospho Ser240/Ser244	Ser240/Ser244	Cell Signaling	2215	4	Translational control	6.03324	109.625	10.3727	50.242	16.1201	11.3318	10.6328	17.4045	96.4829	10.3314	2.41301	10.5301	61.8597	9.38729	2.75983	1.40225	6.72139	7.41311	3.65331	0	5.90239	36.5729	4.11323	0	1.41858	5.02349	0	2.56932	2.58936	1.20053	3.81655	1.911	5.60979	2.77675	6.63396
SHP-2		Epitomics	1609-1	YC121206	Tyrosine phosphatase	3.39269	1.39528	5.29098	6.68983	2.38689	2.57687	2.48833	2.23396	4.39524	5.91508	2.31162	9.53536	2.76488	2.84428	1.63592	0.984033	0.710391	3.85364	2.04839	0	1.33765	2.43569	3.08069	3.09078	1.12362	1.77981	2.78427	1.00676	0.944036	0.977577	1.47945	0.870048	0.752869	5.99361	3.28634
Smad1		Cell Signaling	6944	1	TGF-beta / Smad signaling	2.32048	1.77506	2.26081	2.63953	1.60856	0.349945	1.55176	3.71195	2.78583	4.21649	4.05547	3.54887	2.61613	2.03664	5.21996	3.89923	5.82521	4.97149	14.2754	13.5129	7.55773	2.43569	8.09105	9.50473	12.2335	9.78368	4.72061	8.15892	7.0488	7.85492	3.0804	6.74287	6.84927	3.17686	3.31552
Smad2		Cell Signaling	5339	4	TGF-beta / Smad signaling	4.03283	3.43454	2.76696	2.16623	1.67774	0.744428	1.78132	6.91424	5.14684	4.11658	4.35963	3.79084	1.66243	1.11196	2.68491	6.26091	4.93995	5.04503	3.20985	0	4.11328	1.51138	10.9009	5.94917	8.49741	7.18243	4.53077	8.56791	4.72917	5.35095	1.94401	4.59883	3.13083	7.35131	4.4742
Smad3		Cell Signaling	9523	5	TGF-beta / Smad signaling	1.57632	0.586183	0.708613	0.828265	1.27128	0.419934	0.918204	1.26563	0.865977	1.24563	0.699569	1.89094	0.551225	0	0	1.10704	0	1.13256	3.71666	2.29281	0	0	1.8281	0	0	0.874107	0	0.817989	0	0.574541	0	1.25069	0.725325	2.57669	0.93395
Smad4		Cell Signaling	9515	4	TGF-beta / Smad signaling	1.35228	1.40354	1.80865	1.87497	0.925352	0	0	1.8857	1.37249	1.49875	0.598182	2.71543	4.99603	3.8743	20.5926	10.1232	11.5083	8.03086	39.215	57.5641	17.5567	2.22335	6.90617	22.3791	7.99178	5.41315	11.0991	3.2405	9.47632	8.69529	2.79452	4.40462	4.70084	1.90718	0.97481
SPRY1		Sigma (aviva systems biology)	AV50521	QC20257	MAPK signaling	1.26426	0	1.05955	1.07401	0.527537	1.01166	1.31303	0.806945	0.980351	1.77852	1.31803	1.4787	0.761216	0.936388	0	0	1.34428	2.00036	5.15265	5.73201	2.1068	0.699482	0.947906	0	1.30621	0.600291	0	1.03822	1.08789	0	0	0.893353	0.872226	1.10963	0.968973
SPRY2		Millipore	07-524	31940	MAPK signaling	4.76098	5.2096	7.93647	7.61822	5.04187	4.54928	2.59852	5.79301	5.05698	5.94838	3.2241	8.57644	46.5042	48.4112	2.44763	3.44411	2.25139	3.69184	0	0	0	8.094	3.4023	0	3.10401	4.38107	0	3.00978	1.51046	3.4301	52.8242	2.99856	11.9908	19.936	10.4982
SPRY3		Sigma	AV50519	QC22737	MAPK signaling	45.5453	35.7654	19.6792	36.4437	21.6117	24.3752	39.7858	35.2168	42.0979	52.8294	44.6102	104.154	25.1726	23.5501	28.7098	13.4689	6.77604	12.3258	2.47074	2.41476	8.84522	15.2512	19.1782	0	12.8514	14.6387	0.923873	13.5283	12.4073	17.4763	26.3728	53.1429	34.2372	617.161	265.02
Src - phospho Tyr527 (55 kDa peak)	Tyr527	Cell Signaling	2105	9	Tyrosine kinase	2.34448	0.858635	1.34299	0.646229	0	0	4.66447	1.98763	3.36587	5.55538	3.0923	6.01337	2.47614	4.51807	4.13351	8.81939	9.40995	3.45651	15.1412	27.1722	3.87919	4.89637	5.43353	4.46188	7.96368	2.5802	2.4046	3.75436	5.16073	3.20714	1.37224	2.20619	1.98317	NA	NA
Src - phospho Tyr527 (60 kDa peak)	Tyr527	Cell Signaling	2105	9	Tyrosine kinase	16.8194	13.796	15.414	17.2024	9.0892	2.27782	18.107	16.5041	39.451	32.9193	22.3456	28.9108	5.30226	3.16031	2.06051	4.82176	5.11482	3.83893	9.50283	9.17122	6.11976	3.2351	11.6288	4.18301	10.548	5.06561	3.61956	3.82777	6.61724	3.72165	3.8237	3.47242	2.2127	NA	NA
STAT 1		Cell Signaling	9175	6	Jak/Stat signaling	1.33627	0.817354	2.42278	1.22874	0.899407	0.648988	0.560104	0.722003	0.686246	1.11241	0	1.15607	3.56109	4.68194	4.10853	0.750325	3.32244	6.81006	13.135	2.46355	3.71198	2.31079	8.37881	1.74292	0.786537	2.33797	0.696069	4.79258	1.42954	3.62733	2.80166	18.271	15.5991	0.714859	0
STAT 3		Cell Signaling	4904	2	Jak/Stat signaling	3.44871	5.91137	8.48311	8.87427	4.04733	2.93954	5.32558	8.29879	9.19896	7.41383	6.42792	13.9087	14.3406	19.6641	11.1892	17.2206	11.9127	17.9297	19.069	11.3665	14.2627	12.6906	29.3004	20.7756	19.0314	27.0447	17.022	26.7734	16.3543	28.0668	20.598	17.0669	20.3366	8.45828	5.87221
STAT 3 alpha		Cell Signaling	8768	1	Jak/Stat signaling	7.47353	11.4347	16.7233	19.6599	8.47518	6.49625	9.2004	18.0501	14.0517	14.3814	12.6632	25.4157	34.596	22.1924	21.1546	33.1865	20.033	36.9037	36.7443	23.611	25.9504	25.3687	52.3718	34.6028	34.0177	41.2094	26.3747	39.1271	41.7893	63.654	53.2316	38.6628	40.1499	21.7819	17.1321
STAT 5		Cell Signaling	9363	1	Jak/Stat signaling	0.664136	0.627464	2.26756	4.0139	1.19344	0.648988	1.45076	2.10655	1.13557	2.16487	1.10512	4.05073	2.97487	4.31909	4.77039	4.18214	2.7432	9.10459	9.5873	4.6344	6.38729	3.62231	8.90354	7.34351	3.76414	4.81286	4.08782	3.81728	2.94	2.71835	1.76533	2.12074	3.36955	2.00587	1.04486
STAT 5 alpha		abcam (Epitomics)	ab32043 (1289-1)	GR53410-5	Jak/Stat signaling	0	0	0.857084	1.30156	0	0	0	0	0.416649	0.466279	0	0.770715	0.507477	0	2.34773	1.32844	1.2787	5.41274	4.64583	2.6099	2.42449	0	3.7747	1.74292	1.10958	1.80087	1.07574	2.92588	1.60037	1.98946	0.886241	2.33825	2.04744	0.688185	0
TCF1		Cell Signaling	2206	1	Transcription factor	0.896184	3.13732	2.53076	0.537007	0.657259	1.737	1.12939	3.57604	0.653568	4.15654	2.52453	4.51675	0	0	0	0	0	9.00163	2.02727	1.85376	0	0	0	0	0	0	0	0	0	0	0	1.67018	0	2.05122	1.1295
TCF4		Cell Signaling	2565	3	Transcription factor	12.1465	33.462	13.1532	68.1817	37.9308	28.0592	3.92073	14.542	22.7932	15.6536	1.32817	12.2329	1.25119	0	0	0	0	2.5887	0	0	5.08308	0	0	0	0	0.89517	0	0	0	0	1.72245	0	0	1.90718	3.86714
Twist		Santa Cruz	sc-15393		EMT	1.66434	0	3.67804	3.31306	1.77287	1.77517	1.38649	2.33589	3.20248	2.87761	1.27747	3.4951	0	0	4.08355	3.87463	0	10.899	6.63087	0	5.60142	0	5.3489	2.97459	2.66861	4.37054	0	0	4.92697	4.45055	4.38118	7.44979	5.89441	5.57483	3.96345
Vimentin		Cell Signaling	5741	1	Cytoskeleton	0.53611	0.553159	0.769351	0.764552	0	0	0	0	0.620889	0.539551	0	0.582517	45.638	57.7868	542.201	567.172	29.126	230.542	411.409	100.64	255.859	16.4753	549.227	531.661	116.211	281.757	210.251	117.633	495.897	800.216	37.4151	452.394	399.865	0	0
Wnt3A		Millipore	09-162	DAM1764519	Wnt signaling	13.3867	11.8227	16.1429	14.1442	4.82567	7.66697	4.08601	6.14127	7.40982	12.3231	7.69526	13.0573	189.368	133.681	5.58211	85.8446	39.301	7.60432	11.9102	5.1954	8.56097	128.143	5.6028	43.5963	47.5855	13.5434	18.4395	17.6077	64.635	111.375	94.7349	27.6163	38.3871	NA	NA
