# Supplementary material for: Heterogeneous pathway activation and drug response modelled in colorectal-tumor-derived 3D cultures
Source: PLoS Genet. 2019 Mar 29;15(3):e1008076. doi: 10.1371/journal.pgen.1008076 (PMC6457557; doi:10.1371/journal.pgen.1008076)
Supplement: S6 Table — (XLSX) [file pgen.1008076.s011.xlsx]

## Sheet: S6 Table
S6 Table.
DigiWest assay results for organoids treated with gefitinib, afatinib and sapitinib.
	organoid culture and treatment; values represent log2 transformed ratios in protein abundance of treatment/DMSO vehicle
analyte	OT151, gefitinib, 72h	OT151, afatinib, 72h	OT151, sapitinib, 72h	OT347-M01, gefitinib, 72h	OT347-M01, afatinib, 72h	OT347-M01, sapitinib, 72h	OT276, gefitinib, 72h	OT276, afatinib, 72h	OT276, sapitinib, 72h
mTor - p-S2448_[289kDa]	0.0896372	-0.354665	-0.641546	-1.9855	-1.9855	-1.9855	1.64155	2.70929	3.60644
B-Raf - p-S602_[74kDa]	1.00637	1.73057	0.779734	-1.21889	-0.697816	-0.315813	2.0268	2.2854	2.51728
Cyclin D1 - p-T286_[44kDa]	1.3505	2.58496	1.59932	-0.0744248	-0.722265	-0.960254	-1.48027	-1.48027	1.73697
mTOR (FRAP) _[289kDa]	-0.0331669	-0.522258	-0.982225	-1.16993	-1.91839	-2.22239	0.927121	1.38451	2.40881
GSK3 beta - p-S9_[46kDa]	-0.224432	0.230057	-0.309753	0.290779	0.165942	0.744417	0.001	4.24945	4.53543
Caspase 9 - p-S196_[46kDa]	-0.857607	0.231769	-0.994026	-0.495957	-1.1964	-0.520832	1.15056	2.39232	2.40871
AMPK alpha - p-T172_[62kDa]	-0.316312	1.01864	0.373722	-0.225342	-0.129394	0.152533	-0.669028	3.20577	3.80541
Mnk1 _[50kDa]	1.64155	2.15056	1.59932	0.641547	0.001	0.001	0.97728	1.17991	1.11894
B-Raf - p-S729_[74kDa]	-1.24489	0.325576	-1.24489	0.847998	1.66903	2.01792	0.001	1.95234	0.001
Rb - p-S807/S811_[110kDa]	0.356197	0.709045	0.549008	-0.271407	0.215982	0.463359	-0.327805	3.0603	2.934
FoxO3a - p-S318/321_[97kDa]	0.805184	1.34901	1.36678	0.591535	0.990085	1.55837	-1.18904	0.259867	0.634716
p21 - p-T145_[21kDa]	-0.489038	-1.26304	-1.26304	-0.493815	0.213404	-1.04963	-0.599462	-1.58496	-1.58496
S6 ribosomal protein - p-S240/S244_[32kDa]	0.458329	0.187331	0.351527	-0.384798	0.462499	0.176878	-0.641547	3.26534	2.52356
S6 ribosomal protein - p-S235/S236_[32kDa]	-0.0838842	-0.258777	-0.182058	-0.137203	0.318615	0.084717	-1.29897	3.20046	2.87307
c-Raf - p-S259_[74kDa]	-0.307998	0.519253	-0.0262793	-0.351853	-0.220887	0.116635	0.442518	2.48609	2.75489
eIF4E - p-S209_[25kDa]	-1.38027	0.383915	0.134301	-0.965443	0.237304	0.564415	0.0717907	1.64739	1.53504
Cyclin D1 _[36kDa]	0.001	0.001	0.001	2.04963	1.55582	1.4489	0.683973	0.259087	0.902153
FoxO1 (FKHR) - p-S256_[82kDa]	-0.543443	0.377701	-0.439821	-0.249614	-0.332076	0.52532	-0.555818	1.81155	2.00734
MEK1/2 - p-S217/S221_[45kDa]	-0.533761	-0.0337488	-0.390234	0.0395284	0.341037	0.590296	0.001	2.16993	2.72901
PKC (pan) - p-S660_[85kDa]	-0.0598094	1.01457	0.326315	0.180035	-0.190039	0.329214	0.001	2.16993	2.51096
MSK1 - p-S376_[90kDa]	-0.118379	0.766353	0.445447	0.118263	0.0929961	0.367596	-0.138828	2.24024	2.39923
Bcl-2 _[28kDa]	-0.265717	1.01139	0.312747	0.198463	0.105552	0.481249	0.600959	1.24567	2.3626
Histone H3 - p-S10_[17kDa]	-0.500321	-0.504313	-0.462656	-0.403747	0.473348	0.437928	0.001	2.34199	1.41684
GSK3 alpha/beta - p-Y279/Y216_[56kDa]	-0.0614005	0.361456	0.376969	0.128642	0.128642	0.720426	1.0145	1.58496	1.94807
c-Jun _[43kDa]	0.646602	0.960829	0.782608	0.149143	0.364156	0.324782	-0.918388	1.03395	1.04509
PTEN - p-S380_[54kDa]	0.20802	0.961208	0.640791	0.40018	0.208814	0.208814	0.823122	1.22117	1.54749
Src - p-S17_[60kDa]	-0.722467	1.1375	0.347923	0.395541	0.173149	0.280677	0.397964	1.01687	1.66742
p53 - p-S37_[53kDa]	0.001	1.99639	0.001	-0.584963	0.0126	-0.357157	1.28951	-0.918388	-0.918388
PRAS40 _[40kDa]	0.156119	-0.0418202	0.182303	0.960687	1.26174	0.670295	-1.31615	0.379848	1.09257
c-Raf - p-S289/296/301_[80kDa]	0.169925	0.0443941	-1.11247	-0.203092	-0.280628	0.53555	0.672835	1.0614	1.97362
4E-BP1 - p-T37/T46_[16kDa]	-0.353637	-0.0404791	-0.310568	-0.699341	-0.357552	-0.550197	0.001	1.68257	1.94111
Elk-1 _[42kDa]	0.232977	1.06542	0.476903	-0.355481	-1.12102	-0.635589	0.143195	0.605721	1.20979
c-myc - p-T58/S62_[57kDa]	-0.895304	0.773724	0.274622	0.5025	0.302563	1.24286	0.001	0.001	1.83593
MEK1 - p-S298_[45kDa]	-0.201759	0.135677	-0.564192	0.0523034	-0.0504621	0.260583	-0.107446	1.92745	2.38804
PKC alpha/beta II - p-T638/T641_[82kDa]	0.191912	0.909235	0.16601	0.581191	0.494279	0.690262	0.349942	0.877552	1.32757
Bax _[20kDa]	-0.324272	-0.0671142	0.125531	-0.465664	0.001	0.018536	1.00899	1.82782	1.74416
Fra1 _[38kDa]	-0.942704	-0.145561	-1.27633	0.061086	0.15881	0.318545	-0.605231	-0.77175	-1.26219
Src family - p-Y416_[60kDa]	0.001	0.001	0.001	1.20789	0.001	0.001	0.001	1.94111	2.31615
Raptor - p-S792_[150kDa]	-0.232363	0.447459	-0.0859732	0.0921182	0.758992	0.337695	0.001	1.48027	1.9855
PTEN _[54kDa]	0.444641	0.885622	0.532408	0.235378	0.28718	0.22916	0.703569	0.73482	1.32664
ERK1/2 (MAPK) - p-T202/Y204_[42kDa]	0.722467	0.001	0.001	-0.180572	-1.3505	-0.55141	-0.871845	0.639118	0.951906
ERK1/2 (MAPK) - p-T202/Y204_[45kDa]	0.001	1.13093	0.001	-0.404842	-0.773229	-1.4957	0.001	0.001	1.36737
Rb - p-S780_[110kDa]	0.481127	1.03709	0.574909	-0.131245	0.442222	0.430634	-0.669028	-0.669028	-0.669028
beta-Catenin - p-S675_[92kDa]	0.154878	0.220336	0.481498	0.220365	0.624929	1.00808	0.163808	0.939479	1.28147
Elk-1 - p-S383_[47kDa]	-0.910114	-0.101377	-0.694655	0.221387	-0.155918	0.755148	0.001	2.23573	0.001
MEK1 - p-T292_[45kDa]	-0.238709	0.255389	-0.361527	0.0617412	0.0662112	0.188624	0.0734865	1.62662	2.16267
PKC alpha - p-S657_[77kDa]	-0.410047	0.597902	0.180219	0.117536	-0.0705807	0.290202	-0.142958	1.28331	1.94096
MSK1 - p-S360_[90kDa]	-0.963476	-0.963476	-0.963476	0.001	0.001	0.001	0.0865877	-1.54102	0.48755
c-myc _[64kDa]	0.240667	0.903632	0.510572	-0.150641	0.505142	0.77488	-0.240314	-0.50696	1.17247
Jak 1 _[130kDa]	-0.825971	0.415037	-0.427421	-0.100694	0.0788554	0.001	0.757143	0.883676	1.45017
Tuberin / TSC2 - p-S1387_[200kDa]	-0.066671	-0.210035	-0.220842	-0.415037	-0.837729	-1.33343	0.001	0.001	1.83593
PDK1 - p-S241_[68kDa]	-0.0535053	0.743952	0.0139392	-0.0531929	0.154612	0.142835	0.0981804	1.42768	2
PKC (pan) gamma - p-T514_[85kDa]	0.188969	0.683437	0.343684	0.0423755	0.0435191	0.408691	0.271253	1.13191	1.55568
Akt _[60kDa]	-0.148863	0.71473	0.185556	0.383808	0.336795	0.418625	0.404727	0.754166	1.27309
Src - p-Y527_[60kDa]	-0.178586	0.742521	-0.0681795	0.301608	0.100302	0.376644	0.423808	0.933388	1.38616
p70 S6 kinase - p-T421/S424_[67kDa]	0.134542	0.633551	0.236272	-1.15826	-0.301002	-0.652077	0.001	0.001	1.3505
PI3-kinase p85 alpha _[85kDa]	0.08092	-0.641547	-0.641547	-0.0740006	-0.847998	-0.847998	1.31615	0.001	0.001
Akt - p-T450_[60kDa]	-0.115477	0.701659	0.547488	0.256014	-0.162939	0.313499	0.137504	0.752419	1.44116
Raptor _[150kDa]	0.429784	0.713053	0.213898	0.0720297	0.131673	0.412573	0.440042	0.764941	1.22383
PLC gamma I _[155kDa]	0.347533	0.759529	0.387023	0.0204563	0.06638	0.168501	0.434534	0.88838	1.32084
PLC gamma 1 - p-S1248_[150kDa]	0.176517	0.721233	0.338729	0.113122	0.119635	0.242094	0.476965	0.929104	1.25032
beta-Catenin (non-p-S33/37/T41; active) _[92kDa]	-0.61883	0.1054	-0.119155	0.124986	0.478949	1.26902	0.122875	0.592315	0.882568
STAT 3 _[86kDa]	0.191163	0.606525	0.603603	0.243449	0.0870424	0.326843	0.288155	0.697094	1.15794
p53 _[53kDa]	0.0251466	0.862518	0.293488	-0.683166	0.0732425	0.0718476	0.336142	0.751689	1.08642
A-Raf _[68kDa]	-0.340961	0.361041	-0.051322	-0.439136	-0.153821	0.152632	0.496455	0.908257	1.24757
Rb - p-S795_[110kDa]	0.24633	0.612143	0.405256	-0.567414	0.0200378	0.46218	0.001	1.774	0.001
p21 (Waf1, Cip1, CDKN1A) _[21kDa]	0.0712587	0.281182	-0.39689	0.156166	-0.111104	-0.0762918	0.421351	1.12904	1.41504
Elk-1 - p-S383_[60kDa]	-0.481406	0.416714	-0.725825	0.001	-0.0199915	-0.0199915	2.3505	0.001	0.001
RSK 3 - p-T356/S360_[90kDa]	-0.311844	0.459169	-0.0956173	0.280628	0.151118	0.419456	0.0191088	0.900464	1.3599
4E-BP1 _[16kDa]	-0.276143	0.0638151	-0.52462	-0.22741	-0.607683	-0.562595	0.0549665	0.61728	1.06169
beta-Catenin - p-S552_[92kDa]	-1.91839	-0.0465426	-0.787455	-0.631613	-0.0948592	0.476028	0.001	0.001	0.001
PP2A C - p-Y307_[36kDa]	-0.442782	-0.334867	-0.309104	-0.146841	0.64075	-1.48027	0.18152	-0.108776	0.304087
b-Raf - p-S445_[74kDa]	-0.150025	0.643144	0.245112	-0.880039	-0.254719	-0.390234	0.00654285	0.73434	0.580584
Rb - p-S608_[110kDa]	0.277534	0.336428	0.165059	0.773998	0.799089	1.52607	0.001	0.001	0.001
Mcl-1 _[40kDa]	-0.0539388	0.209096	-0.153474	-0.34645	-0.388271	-0.171953	-0.941108	0.491853	1.11894
MEK2 _[45kDa]	0.141745	0.670018	0.173166	0.219278	0.219278	0.267564	0.508147	0.63743	1.03432
FoxO3a _[82kDa]	0.925038	0.895892	0.516398	-0.230613	0.551796	0.750022	0.001	0.001	0.001
PDK1 _[68kDa]	0.0117772	0.82415	0.452967	-0.324879	-0.225016	-0.281232	-0.364764	-0.269187	1.08204
Rb _[110kDa]	-0.10173	0.580864	0.0659976	0.182754	0.529801	0.693644	-0.129283	0.853711	0.65862
PI3-kinase p110 alpha _[110kDa]	0.343954	0.534777	-0.115477	0.001	0.871845	0.695995	0.001	1.20789	0.001
PKC alpha - p-T497_[77kDa]	0.202426	0.540831	0.593815	-0.0132377	0.0792419	0.481085	0.128373	0.454873	1.21326
PI3-kinase p110 beta _[110kDa]	-0.252294	0.377292	0.332669	0.0418202	0.0824622	0.0604359	0.402294	0.867201	1.28819
PKC alpha _[77kDa]	0.001	0.001	0.001	0.001	0.641547	1.41684	0.001	1.61353	0.001
MEK1 _[45kDa]	-0.142688	0.450188	-0.0616819	0.138801	0.174679	0.23418	-1.28011	0.224815	0.948161
4E-BP1 - p-T70_[16kDa]	0.641547	0.001	0.001	0.695995	0.001	0.895304	0.001	1.3505	0.001
Src _[60kDa]	-0.471038	0.484786	0.369776	-0.00335731	-0.397887	0.11876	0.283336	0.381585	1.04954
Rictor _[200kDa]	-0.918388	0.270648	-0.169925	-0.941108	-0.29956	-0.941108	0.001	0.001	0.001
RSK 3 _[90kDa]	-0.204503	0.557961	0.0700732	0.206219	0.163333	0.546938	0.108889	0.634914	0.999581
CDK2 - p-T160_[33kDa]	0.0888813	0.530886	0.510708	0.14702	-0.188702	0.131965	0.373043	0.373043	1.06362
TSC2 / Tuberin _[200kDa]	-0.12142	0.135738	-0.0393487	-0.553802	-0.261775	-0.517276	0.0285692	0.632268	1.10434
p70 S6 kinase _[70kDa]	-0.152609	0.6951	0.0728712	-0.108689	0.0775519	0.218342	0.311698	0.685532	0.979916
Erk1/2 (MAPK p44/42) _[45kDa]	-0.120294	0.0765951	0.265816	-0.155078	-0.0607664	0.195042	0.609231	0.623558	1.18111
Caspase 9 _[47kDa]	-0.107803	0.391768	-0.380822	0.350186	-0.420332	0.29956	0.467986	0.0658879	0.774233
RHEB _[20kDa]	-0.416937	0.387157	0.110652	-0.18242	-0.0352379	-0.234826	0.711911	0.482269	0.632469
AMPK alpha _[62kDa]	-0.0780025	0.427067	0.0935408	-0.157044	0.328383	0.52553	0.449803	0.44119	0.672195
c-Raf _[75kDa]	0.038889	0.31719	-0.325875	-0.467126	-0.241706	0.110747	-0.0879477	0.684843	0.878694
IKK beta _[87kDa]	-0.0633383	0.361278	0.304393	0.0839518	0.293025	0.371156	0.100988	0.668232	0.903108
beta-Catenin _[92kDa]	-0.10205	0.124488	0.209543	-0.00936745	0.281875	0.636236	0.185138	0.739185	0.813065
c-Raf - p-S338_[74kDa]	0.001	0.001	0.001	-0.799089	-0.799089	0.119299	0.001	1.36737	0.001
Jak2 _[125kDa]	0.001	1.29866	0.001	1.09085	0.001	0.669028	0.001	0.001	0.001
PKA C alpha _[42kDa]	-0.275875	-0.226965	-0.0943274	-0.187391	-0.00567991	0.145469	0.0274807	0.992051	1.09954
Caspase 9 _[35kDa]	-0.222392	0.427862	0.131245	-0.028759	-0.2367	0.291231	-0.446516	-0.611146	0.608979
FoxO3a - p-S7_[90kDa]	0.001	1.20789	1.11103	0.001	0.669028	0.001	0.001	0.001	0.001
eIF4B - p-S422_[80kDa]	-0.918388	0.001	-0.918388	-0.210218	-0.823751	0.0715533	0.001	0.001	0.001
PKA C alpha/beta/gamma - p-T197_[42kDa]	0.001	0.001	0.001	-0.131245	-0.16601	-0.148523	0.001	1.04963	1.36737
RSK 1/2/3 _[90kDa]	-0.253561	0.406953	0.264448	-0.150526	-0.0680643	-0.0370374	0.322433	0.53614	0.70529
CDK4 _[30kDa]	0.0310269	0.414681	0.253021	-0.18794	-0.188857	0.0668216	0.24934	0.33505	0.859748
PTEN non-p-S380/T382/T383_[55kDa]	0.001	0.985502	0.001	0.001	0.001	0.001	-0.613533	0.371969	-0.613533
S6 ribosomal protein _[32kDa]	0.15029	0.266597	0.227277	0.168606	0.631667	0.190312	-0.0377276	0.0986545	-0.806905
FAK _[125kDa]	0.0197362	0.400056	0.274251	-0.139993	-0.180422	0.237176	-0.313499	0.348728	0.61471
b-Raf - p-S445_[92kDa]	0.0901978	0.517479	0.250375	0.166851	-0.00553818	0.171766	-0.72379	0.265239	0.254183
p53 - p-S20_[53kDa]	0.001	0.001	0.001	-0.192645	-1.11103	-1.11103	0.001	0.001	0.001
Erk1/2 (MAPK p44/42) _[42kDa]	0.0937954	0.528483	0.24825	-0.0840849	0.128988	0.0905006	-0.019411	0.358468	0.841782
Bcl-xL _[26kDa]	-0.38185	-0.0823445	-0.198469	-0.00834679	0.0449245	0.15444	0.275814	0.367897	0.824058
IKK alpha _[85kDa]	-0.135211	0.310988	0.136721	-0.273761	-0.245332	0.0919958	-0.0285692	0.386468	0.661475
CDK2 _[33kDa]	-0.0940984	0.413448	0.203199	0.0492186	0.0329983	0.205338	0.202913	0.164024	0.90099
SGK1 _[56kDa]	0.852896	0.970253	0.396517	0.001	0.001	0.001	0.001	0.001	0.001
GSK3 beta _[46kDa]	0.0567548	0.388921	0.182241	0.0468119	0.153865	0.135809	0.358448	0.352135	0.416777
p70 S6 kinase - p-T389_[67kDa]	0.001	0.722467	0.001	0.001	0.001	0.001	0.001	1.33343	0.001
PP2A C _[36kDa]	-0.24	-0.0415691	-0.173986	0.00556381	0.0917848	0.206377	0.124659	-0.771476	0.359337
PI3-kinase p85/p55 - p-p85 Y458/ p55 Y199_[85kDa]	0.641547	0.001	0.001	1.31615	0.001	0.001	0.001	0.001	0.001
GSK3 alpha/beta - p-Y279/Y216_[47kDa]	0.177604	0.166421	-0.421351	0.202734	0.0201076	0.267247	0.180035	-0.270358	-0.219858
eIF4E _[25kDa]	-0.116206	0.171829	0.0807079	-0.0424797	0.063433	0.111247	0.14968	0.465028	0.644775
p90RSK - p-T359/S363_[90kDa]	-0.24664	0.47063	-1.07039	0.001	0.001	0.001	0.001	0.001	0.001
Ras _[21kDa]	-0.316608	0.142019	-0.167484	-0.0918276	-0.16004	-0.242977	0.182105	-0.0145581	0.412863
PP2A C - p-Y307_[30kDa]	-0.290677	-0.277853	-0.0980321	-0.440573	-0.0462937	0.237499	0.001	0.001	0.001
CREB - p-S133_[48kDa]	-0.0317089	0.584963	-0.0641303	0.0360693	0.219781	0.354431	0.001	0.001	0.001
Histone H3 _[17kDa]	0.137967	-0.242174	-0.130738	0.258787	0.123792	0.0428203	-0.0387736	0.107188	0.154988
RSK 1 (p90RSK) - p-T573_[83kDa]	0.120294	0.0207586	-1.04963	0.001	0.001	0.001	0.001	0.001	0.001
PRAS40 (AKT1S1) - p-T246_[40kDa]	0.001	0.001	0.001	0.918388	0.001	0.001	0.001	0.001	0.001
Akt - p-T308_[60kDa]	0.001	0.847998	0.001	0.001	0.001	0.001	0.001	0.001	0.001
FoxO1/O3a/O4 - p-T24/T32/T28_[80kDa]	0.46467	0.001	0.001	0.001	0.001	0.001	0.001	0.001	0.001
total protein	0.00141913	-0.0033085	-0.00878605	0.0120173	0.0182149	0.0160311	-0.000983787	0.00173645	0.00233965
total protein	-0.00142685	0.00333758	0.00889658	-0.011932	-0.0180082	-0.0158729	0.000972334	-0.00171476	-0.00230844
FoxO1 (FKHR) _[82kDa]	0.001	0.001	0.001	0.001	0.001	0.001	0.001	0.001	0.001
