# Supplementary material for: Heterogeneous pathway activation and drug response modelled in colorectal-tumor-derived 3D cultures
Source: PLoS Genet. 2019 Mar 29;15(3):e1008076. doi: 10.1371/journal.pgen.1008076 (PMC6457557; doi:10.1371/journal.pgen.1008076)
Supplement: S7 Table — (XLSX) [file pgen.1008076.s012.xlsx]

## Sheet: S7 Table
S7 Table. Consensus molecular subtypes (CMS) of CC0514 sibling cultures predicted via SSP (single sample prediciton, Guinney et al. 2015)
culture	SSP.min.corToCMS1	SSP.min.corToCMS2	SSP.min.corToCMS3	SSP.min.corToCMS4	SSP.median.corToCMS1	SSP.median.corToCMS2	SSP.median.corToCMS3	SSP.median.corToCMS4	SSP.max.corToCMS1	SSP.max.corToCMS2	SSP.max.corToCMS3	SSP.max.corToCMS4	SSP.nearestCMS	SSP.predictedCMS
CC0514-R1	-0.233853	0.403249	0.00596894	-0.588108	-0.13467	0.480343	0.0576497	-0.582993	-0.11685	0.51768	0.113165	-0.478923	CMS2	CMS2
CC0514-R2	-0.214323	0.360721	0.031591	-0.552228	-0.122724	0.432722	0.075868	-0.537914	-0.0993953	0.462812	0.131076	-0.456488	CMS2	CMS2
CC0514-R3	-0.172426	0.323006	0.0556345	-0.550736	-0.0791111	0.3771	0.0783716	-0.525926	-0.0611934	0.428747	0.146411	-0.460813	CMS2	CMS2
CC0514-R4	-0.21436	0.324473	-0.0326067	-0.393851	-0.172597	0.374694	0.0255315	-0.384407	-0.122767	0.40822	0.0627976	-0.315085	CMS2	CMS2
CC0514-R5	-0.210768	0.352926	0.0188577	-0.507032	-0.141267	0.414817	0.0471568	-0.487745	-0.124887	0.464298	0.105549	-0.41391	CMS2	CMS2
