# Supplementary material for: Heterogeneous pathway activation and drug response modelled in colorectal-tumor-derived 3D cultures
Source: PLoS Genet. 2019 Mar 29;15(3):e1008076. doi: 10.1371/journal.pgen.1008076 (PMC6457557; doi:10.1371/journal.pgen.1008076)
Supplement: S9 Table — (XLSX) [file pgen.1008076.s014.xlsx]

## Sheet: S9 Table
S9 Table. Differentially expressed genes of CC0514 sibling cultures grouped by SMAD4 mutation status (R1,R2 vs. R3,R4,R5)
gene	logFC	AveExpr	t	P.Value	adj.P.Val	B
A1CF	0.130625	5.35904	0.587545	0.572353	0.755566	-6.90724
AAAS	0.679538	5.71047	3.10067	0.0138742	0.114143	-3.57085
AACS	0.800901	6.43307	2.49472	0.0360247	0.18185	-4.55773
AADAC	0.143921	-0.376764	0.199567	0.846585	0.924742	-6.10917
AADAT	-0.0185335	3.16779	-0.0241697	0.981284	0.991888	-6.76031
AAED1	2.57826	0.751846	5.45251	0.000520689	0.0235743	0.275559
AAGAB	0.1561	6.46061	0.724472	0.488541	0.694327	-6.86068
AAK1	0.374578	1.81495	0.961579	0.363229	0.59903	-6.03814
AAMDC	-0.461491	1.24035	-1.00709	0.342132	0.58162	-5.86783
AAMP	-0.187351	7.26928	-0.892005	0.397322	0.627123	-6.72475
AAR2	0.63999	5.55335	2.85774	0.0202797	0.136552	-3.95066
AARS	-0.174492	8.42508	-0.624488	0.548957	0.738657	-6.9266
AARS2	0.392325	4.31597	1.28589	0.232933	0.475894	-6.14547
AARSD1	-0.927215	-0.149202	-1.29934	0.228491	0.470467	-5.31294
AASDH	0.923486	3.71321	3.37279	0.00913175	0.0930507	-2.93095
AASDHPPT	0.776926	4.73865	2.91681	0.0184832	0.130794	-3.79005
AATK	-0.102651	3.68288	-0.309762	0.764319	0.879388	-6.80448
ABAT	0.709153	3.25048	1.46223	0.180204	0.416859	-5.74579
ABCA1	-0.538195	3.11801	-1.28919	0.231834	0.474777	-5.8943
ABCA12	-3.76569	-1.5266	-3.41529	0.00856081	0.0894036	-2.26416
ABCA13	0.0773791	2.67883	0.205313	0.842236	0.923172	-6.64558
ABCA2	-0.998888	7.45596	-4.26319	0.00248266	0.0484081	-1.80133
ABCA3	-0.534128	0.824149	-1.08514	0.308138	0.551331	-5.71583
ABCA4	-1.51323	-1.23697	-1.9962	0.0794308	0.270312	-4.26647
ABCA5	0.140093	2.24535	0.217458	0.833062	0.917693	-6.56308
ABCA7	-0.693378	6.17755	-2.97391	0.0169026	0.125174	-3.78388
ABCB1	1.67813	3.72038	2.36304	0.0444175	0.200836	-4.52354
ABCB10	0.541143	5.47115	2.34357	0.0458144	0.203129	-4.76229
ABCB4	-0.728446	-0.963912	-0.74887	0.474464	0.684135	-5.72523
ABCB6	-1.31182	1.30905	-2.67958	0.026865	0.158707	-3.57498
ABCB7	0.185094	6.09813	0.766934	0.464214	0.677233	-6.81929
ABCB8	-0.452128	5.74739	-1.55631	0.156605	0.38602	-5.93135
ABCB9	1.73887	2.62713	4.9751	0.000951115	0.0316417	-0.454023
ABCC1	0.0724752	7.2455	0.297857	0.773077	0.884329	-7.09834
ABCC10	0.229768	5.19612	0.913525	0.386538	0.618017	-6.64187
ABCC11	-0.536167	0.645791	-1.06947	0.314746	0.557532	-5.70148
ABCC2	1.35365	3.8472	1.86128	0.098118	0.303639	-5.30671
ABCC3	-0.648295	8.34659	-2.32838	0.0469351	0.20597	-4.81967
ABCC4	1.87347	3.82711	4.20385	0.00269838	0.0502608	-1.67998
ABCC5	-0.425512	5.03298	-1.57762	0.15166	0.379164	-5.84903
ABCC6	0.773112	3.50123	1.96346	0.0836248	0.2778	-5.09493
ABCD1	0.605352	4.60961	2.41524	0.0408786	0.191826	-4.57264
ABCD3	0.00146523	6.74553	0.00609237	0.995282	0.998014	-7.14622
ABCD4	-0.688783	5.10045	-2.63025	0.0290492	0.164308	-4.26346
ABCE1	0.613995	6.97395	2.43509	0.0396077	0.188865	-4.65778
ABCF1	0.43129	6.5724	1.83258	0.102598	0.310502	-5.57554
ABCF2	0.293715	6.2289	0.908595	0.38899	0.619094	-6.70122
ABCF3	-0.5118	6.00086	-2.36299	0.0444209	0.200836	-4.75137
ABCG1	-0.739375	3.87159	-0.929212	0.378812	0.611978	-6.4109
ABCG2	1.5307	1.42565	1.74324	0.117808	0.333115	-5.05831
ABCG5	2.26362	-0.790255	2.81171	0.0218037	0.141809	-3.19964
ABHD1	0.402999	-0.587713	0.676637	0.516906	0.714182	-5.86686
ABHD10	-0.0615842	5.493	-0.283497	0.783686	0.890894	-7.05804
ABHD11	-0.717541	7.22623	-2.99592	0.0163314	0.123079	-3.7639
ABHD12	0.49506	7.08708	2.20997	0.056651	0.226848	-5.01017
ABHD12B	-1.70582	4.64647	-4.24162	0.00255888	0.0490975	-1.65822
ABHD13	0.227247	4.22217	0.908984	0.388796	0.619094	-6.52734
ABHD14A	-1.10581	2.19134	-2.45039	0.0386556	0.187199	-4.06511
ABHD14B	-0.229683	6.85974	-0.861973	0.412729	0.640315	-6.75061
ABHD15	0.337351	3.95529	1.21849	0.256285	0.498512	-6.16373
ABHD16A	-0.394193	0.414087	-0.796885	0.447543	0.665868	-5.91537
ABHD16B	0.370094	2.43231	0.822207	0.433768	0.6574	-6.2737
ABHD17A	-1.06427	5.62459	-3.46056	0.00799382	0.0862744	-2.97711
ABHD17B	0.125514	4.65307	0.535936	0.605956	0.778664	-6.86994
ABHD17C	-0.0211298	7.40712	-0.0990887	0.923401	0.964576	-7.14185
ABHD2	-0.418549	6.93322	-1.11705	0.295028	0.5374	-6.49983
ABHD3	-0.204728	4.88087	-0.45297	0.662089	0.815092	-6.93519
ABHD4	-0.764626	5.39074	-2.3631	0.0444132	0.200836	-4.70932
ABHD5	-0.818436	4.08966	-2.24218	0.0538269	0.221414	-4.72581
ABHD6	-0.250226	5.10039	-0.992155	0.34895	0.588253	-6.55214
ABHD8	-0.732221	1.50334	-1.61268	0.143828	0.366836	-5.19271
ABI1	-0.15887	6.4994	-0.7346	0.482665	0.690179	-6.85335
ABI2	0.673178	4.93966	2.44711	0.038858	0.187506	-4.55795
ABL1	0.233964	6.50346	1.07092	0.31413	0.55679	-6.54654
ABL2	0.305976	4.99969	1.3048	0.226708	0.468541	-6.20652
ABLIM1	-0.269609	7.58886	-1.26086	0.241389	0.484483	-6.33755
ABLIM2	-0.544694	3.98601	-1.83415	0.102348	0.310321	-5.33236
ABLIM3	-3.19906	-0.226965	-2.30361	0.0488202	0.210338	-3.88109
ABR	0.0388542	8.20227	0.159663	0.876935	0.940625	-7.12614
ABRACL	0.194133	6.54136	0.906632	0.389969	0.619578	-6.7086
ABT1	0.277341	5.51616	1.09457	0.304219	0.54782	-6.48484
ABTB1	-2.168	4.36802	-3.99496	0.00363299	0.0593838	-1.95724
ABTB2	-0.251392	3.80877	-0.721274	0.490406	0.695775	-6.59566
ACAA1	-0.965996	6.32887	-4.05999	0.0033095	0.0562833	-2.09111
ACAA2	-0.550445	6.4464	-2.01837	0.076707	0.265167	-5.29716
ACACB	1.63449	4.69333	6.80072	0.000111781	0.0129081	1.56524
ACAD10	0.845965	4.80701	3.5072	0.00745085	0.0831968	-2.86308
ACAD8	0.0959987	4.6505	0.391019	0.705554	0.844363	-6.94183
ACAD9	-0.109194	5.36857	-0.398323	0.700366	0.840155	-7.0059
ACADM	0.711551	4.92428	2.20548	0.0570561	0.22717	-4.93374
ACADS	1.04161	5.67375	4.10115	0.0031208	0.0545231	-2.0153
ACADSB	1.04938	5.26266	4.61066	0.00153999	0.039677	-1.24902
ACADVL	-0.321232	9.3194	-1.42644	0.189976	0.428113	-6.12448
ACAP1	-0.804088	1.22033	-1.38629	0.201487	0.440835	-5.4315
ACAP2	-0.332264	6.606	-0.989255	0.350286	0.589119	-6.63018
ACAP3	-0.784844	6.22824	-2.35144	0.0452447	0.202292	-4.77467
ACAT1	0.457888	5.93989	1.56594	0.154351	0.383146	-5.93454
ACAT2	0.165281	6.46043	0.461582	0.656147	0.811104	-7.02678
ACBD3	-0.299419	6.55047	-1.05691	0.320118	0.562264	-6.56132
ACBD4	-0.0499416	4.06054	-0.171133	0.868187	0.935786	-6.91267
ACBD5	0.727048	6.13618	2.87243	0.019817	0.134914	-3.94963
ACBD6	-0.311122	0.616498	-0.48642	0.639157	0.80067	-6.15676
ACBD7	2.1812	0.352937	4.53735	0.00170072	0.0412649	-0.848373
ACCS	0.0274868	4.1923	0.0581949	0.95496	0.97963	-6.95232
ACD	-0.565421	4.37459	-2.36187	0.0445002	0.200971	-4.59827
ACE	1.36217	2.35506	2.60604	0.0301865	0.166609	-3.91949
ACE2	1.20075	6.35393	4.41503	0.00201065	0.0436927	-1.57009
ACER2	-1.33591	3.10883	-3.92837	0.00399952	0.0619757	-1.92139
ACER3	0.0653713	4.5702	0.292073	0.777344	0.887332	-6.96735
ACHE	0.230626	2.18477	0.315384	0.760195	0.876907	-6.52589
ACIN1	-0.398782	7.55712	-1.86917	0.0969179	0.301427	-5.52465
ACLY	0.43248	8.18417	1.37055	0.206163	0.446575	-6.19805
ACO1	0.246648	6.25467	1.01791	0.337253	0.577509	-6.59657
ACO2	-0.0360789	6.77242	-0.13739	0.893972	0.949588	-7.13584
ACOT1	0.605493	3.35454	1.95171	0.0851807	0.279933	-5.08283
ACOT11	-0.546143	4.70834	-1.51138	0.167507	0.402116	-5.89502
ACOT13	0.212061	5.96776	1.00125	0.344785	0.584395	-6.60413
ACOT2	0.592891	4.38418	2.27026	0.0514783	0.215951	-4.77019
ACOT4	0.433857	1.58772	1.07156	0.313855	0.556488	-5.8914
ACOT7	0.602456	5.58911	1.50495	0.169123	0.403583	-5.99906
ACOT8	0.287767	4.7356	1.28062	0.234691	0.477871	-6.20752
ACOT9	0.32599	6.25125	1.54199	0.160008	0.390359	-5.97629
ACOX1	-0.375084	6.72028	-1.37929	0.203556	0.443834	-6.19268
ACOX2	-0.323361	6.31331	-1.54722	0.158758	0.388335	-5.9696
ACOX3	0.131767	4.24914	0.496734	0.632167	0.796556	-6.83178
ACP1	0.0205368	7.26166	0.104827	0.918983	0.962742	-7.14135
ACP2	-0.0155915	4.0586	-0.0518739	0.959847	0.982374	-6.92812
ACP5	0.36302	2.9086	0.974359	0.357209	0.594029	-6.22682
ACP6	-0.31377	5.73387	-1.52869	0.163229	0.395451	-5.96929
ACPP	-1.35208	3.44834	-2.49293	0.0361274	0.182161	-4.19617
ACRC	-0.333857	2.18818	-0.789822	0.451438	0.668865	-6.23167
ACSBG2	-0.310697	-0.444195	-0.471995	0.648998	0.806748	-5.98803
ACSF2	-1.19235	6.41935	-4.9659	0.000962517	0.0318509	-0.78636
ACSF3	0.116238	5.52577	0.403756	0.696517	0.837118	-7.01667
ACSL1	-0.221677	7.53013	-1.0808	0.309957	0.552767	-6.53898
ACSL3	0.0477033	8.4499	0.206523	0.841321	0.923135	-7.11458
ACSL4	1.93287	6.86425	7.55258	5.19742e-05	0.00926696	2.29923
ACSL5	-0.255394	8.61934	-0.948184	0.36962	0.605463	-6.66265
ACSL6	-1.34153	6.29848	-3.58655	0.00661478	0.0783336	-2.80794
ACSM3	0.238248	5.90378	1.19348	0.265428	0.508557	-6.39665
ACSS1	1.31613	6.72984	6.22219	0.000210387	0.0161647	0.817548
ACSS2	0.14037	8.60648	0.696229	0.505167	0.706545	-6.87541
ACTA2	-0.834335	-1.29763	-1.17886	0.270896	0.514754	-5.2896
ACTB	-0.424845	12.1269	-1.74854	0.11685	0.331933	-5.68483
ACTG1	-0.371632	12.1033	-1.67411	0.130991	0.350505	-5.78955
ACTL10	1.00847	1.75107	1.89162	0.0935816	0.294982	-4.89627
ACTL6A	0.123635	6.25971	0.476131	0.646169	0.805014	-7.01577
ACTL8	0.82697	-1.05851	1.26895	0.238626	0.481957	-5.26616
ACTN1	0.00984529	7.95796	0.0420468	0.967448	0.985677	-7.14205
ACTN4	-0.806591	9.89168	-3.97519	0.00373794	0.0601881	-2.22329
ACTR10	0.219478	5.00088	0.824008	0.432799	0.656626	-6.7039
ACTR1A	0.0938185	6.46303	0.369676	0.720808	0.853812	-7.06853
ACTR1B	0.368541	6.29512	1.59052	0.148733	0.374459	-5.91181
ACTR2	0.180558	8.95432	0.875521	0.405727	0.634239	-6.72903
ACTR3	0.0784823	8.41534	0.353023	0.732802	0.860223	-7.06962
ACTR3B	0.626349	3.97138	1.55161	0.157713	0.387648	-5.75728
ACTR3C	1.34662	1.11007	2.57834	0.031543	0.169245	-3.76984
ACTR5	0.553618	4.14553	1.92702	0.0885416	0.28628	-5.25543
ACTR6	0.757347	5.1662	3.35768	0.00934436	0.0939899	-3.13017
ACTR8	-0.342635	4.7614	-1.45365	0.182506	0.419359	-5.98435
ACTRT3	-0.571683	-0.606132	-0.790622	0.450995	0.668326	-5.75164
ACVR1	-0.0120156	4.16187	-0.0460353	0.964362	0.98368	-6.94671
ACVR1B	0.466979	5.87739	1.79847	0.108175	0.318503	-5.60789
ACVR1C	0.901149	-0.483759	1.01902	0.336756	0.576887	-5.61155
ACVR2A	-1.19201	3.85096	-3.75294	0.00516757	0.0699814	-2.30211
ACVR2B	-0.225213	4.21267	-0.842976	0.422689	0.647912	-6.57162
ACVRL1	-0.656834	4.01608	-1.41013	0.194581	0.433018	-5.90907
ACY1	-1.02953	2.11391	-1.84766	0.100221	0.307353	-4.9561
ACY3	0.0309734	3.63772	0.103424	0.920063	0.963332	-6.8474
ACYP1	0.00258574	3.89328	0.00847582	0.993436	0.997344	-6.90045
ACYP2	0.260167	2.0565	0.698265	0.503957	0.705424	-6.29856
ADA	0.436797	3.53521	1.62065	0.1421	0.36448	-5.58336
ADAL	0.188204	1.85931	0.465751	0.653281	0.809344	-6.40317
ADAM10	-0.399259	7.1089	-1.7168	0.122698	0.339141	-5.74375
ADAM15	-0.605084	7.94503	-2.46668	0.037667	0.185433	-4.60559
ADAM17	-0.107682	5.13042	-0.343574	0.739643	0.864479	-7.00911
ADAM19	-3.83275	4.79917	-13.1565	7.02631e-07	0.00218685	6.54765
ADAM2	1.58821	-1.74291	2.34351	0.0458192	0.203129	-3.78823
ADAM22	0.784737	0.688035	1.69	0.127846	0.345961	-5.00201
ADAM32	-1.21571	2.72613	-3.25905	0.0108655	0.101265	-2.8858
ADAM8	-0.418246	3.87305	-0.817	0.436577	0.658467	-6.5246
ADAM9	0.18065	8.13978	0.547754	0.598169	0.772812	-6.97675
ADAMTS10	-1.01923	-1.24307	-0.967037	0.360649	0.597517	-5.49748
ADAMTS13	-0.621408	3.10058	-1.95276	0.0850409	0.279885	-4.99352
ADAMTS14	-0.495169	-0.424109	-0.632972	0.543664	0.734137	-5.89424
ADAMTS15	1.66169	2.18671	2.69753	0.0261123	0.155613	-3.7524
ADAMTS17	0.244552	0.524368	0.462811	0.655302	0.810747	-6.17132
ADAMTS19	3.00283	1.54883	5.87027	0.000315352	0.0191022	0.739877
ADAMTS9	-3.07058	0.766534	-4.49991	0.00178972	0.0420562	-0.873349
ADAMTSL2	-2.99798	0.159947	-2.14448	0.0628506	0.23798	-4.15934
ADAMTSL4	-0.437114	1.17992	-1.00461	0.343254	0.582897	-5.86096
ADAMTSL5	-0.0491572	2.29079	-0.11027	0.914795	0.961021	-6.58463
ADAP1	-0.756427	5.32386	-2.98846	0.0165227	0.123638	-3.71025
ADAR	0.101393	7.98845	0.467175	0.652302	0.808916	-7.0226
ADARB1	0.61927	2.95151	1.989	0.0803361	0.271745	-4.955
ADAT1	0.355377	4.10126	1.0991	0.302347	0.545679	-6.32135
ADAT2	0.0679281	4.96942	0.191828	0.852452	0.926904	-7.04171
ADAT3	-0.183701	1.77894	-0.297764	0.773145	0.884329	-6.44534
ADCK1	0.512887	3.42481	1.36657	0.20736	0.448117	-5.8948
ADCK2	0.00686024	4.8198	0.0234175	0.981866	0.992145	-7.04504
ADCK3	0.0554673	7.49921	0.169101	0.869735	0.936849	-7.13096
ADCK4	0.0138101	4.88525	0.0526593	0.959239	0.982126	-7.05107
ADCK5	0.237398	4.11431	0.751961	0.4727	0.683118	-6.6428
ADCY10	-0.156799	-1.24169	-0.185143	0.857528	0.930046	-5.97012
ADCY3	-0.175423	5.4712	-0.768766	0.463182	0.676597	-6.78219
ADCY4	-1.80231	2.71036	-3.64077	0.00610094	0.0755444	-2.27641
ADCY6	0.17943	6.91832	0.815156	0.437574	0.659221	-6.79123
ADCY7	-0.0214346	2.08306	-0.0580898	0.955041	0.97963	-6.55215
ADCY9	0.304272	4.07036	1.22005	0.255723	0.498143	-6.18099
ADD1	0.27911	7.18949	1.36498	0.207838	0.448688	-6.21193
ADD3	-0.0793301	8.10353	-0.233692	0.820842	0.911156	-7.1113
ADGB	0.214016	-0.136016	0.265626	0.796956	0.898183	-6.13396
ADH5	0.435068	7.57006	2.19284	0.0582117	0.229154	-5.03503
ADH6	2.26693	2.05153	3.62104	0.00628281	0.0756794	-2.30769
ADI1	0.166523	5.8651	0.560474	0.589848	0.767793	-6.95437
ADIPOR1	-0.407096	7.27749	-1.52622	0.163834	0.396656	-6.00499
ADIPOR2	0.499852	8.11998	2.19572	0.0579465	0.229014	-5.0261
ADK	0.414751	5.54006	1.47045	0.178023	0.414891	-6.04077
ADM	1.314	4.76375	4.43329	0.00196076	0.0433379	-1.45945
ADM2	-0.52667	4.29213	-1.67926	0.129964	0.348985	-5.60495
ADM5	-1.03812	-0.213569	-1.57872	0.151407	0.37868	-4.96048
ADNP	0.441395	7.7929	2.1346	0.0638413	0.240462	-5.12287
ADNP2	0.126695	4.53391	0.496366	0.632416	0.796556	-6.87561
ADO	0.445487	4.72518	1.97866	0.0816518	0.274364	-5.25742
ADORA1	-2.38465	-0.987133	-2.58577	0.0311732	0.168502	-3.43723
ADORA2B	0.579814	5.84923	2.65755	0.027819	0.160547	-4.28463
ADPGK	0.25047	5.68297	0.961789	0.36313	0.59903	-6.62916
ADPRH	-1.47936	0.025734	-2.58275	0.0313227	0.169015	-3.55832
ADPRHL1	0.912337	1.71754	2.24187	0.0538534	0.221452	-4.37072
ADPRHL2	0.141273	5.15255	0.518968	0.61723	0.786264	-6.93209
ADPRM	-0.477845	3.35501	-1.49318	0.172113	0.40809	-5.68822
ADRA2A	-3.79175	1.15685	-1.67804	0.130206	0.34949	-4.89234
ADRA2C	-1.36808	1.94323	-0.940917	0.373121	0.608377	-6.01271
ADRB1	1.90716	-0.394999	3.4189	0.00851413	0.0892614	-2.34474
ADRB2	-3.8647	-2.40571	-3.62584	0.00623806	0.0756775	-2.00596
ADRBK1	0.582085	8.20797	2.76974	0.0232959	0.14647	-4.11896
ADRBK2	-1.46631	3.19791	-3.66003	0.00592867	0.0744429	-2.33066
ADRM1	0.117759	6.125	0.424956	0.68159	0.828553	-7.03689
ADSL	0.789237	5.76545	3.06378	0.0146924	0.117545	-3.63166
ADSS	-0.0744123	6.3068	-0.337261	0.744227	0.867312	-7.07812
ADSSL1	0.501595	1.36405	1.21678	0.256903	0.499337	-5.69821
ADTRP	-1.94601	1.94143	-2.5314	0.0339846	0.176353	-3.86483
AEBP2	0.841748	5.28331	3.7064	0.00553495	0.0716601	-2.59462
AEN	0.464548	5.01166	1.84061	0.101326	0.309418	-5.49022
AES	-0.670798	7.63512	-3.30971	0.0100541	0.0977501	-3.2641
AFAP1	0.354278	5.96956	1.77167	0.112754	0.325671	-5.64998
AFAP1L2	-0.535241	3.68192	-1.48622	0.173904	0.410279	-5.75604
AFF1	-0.331783	6.60206	-1.19791	0.26379	0.506697	-6.40842
AFF4	-0.200453	7.13418	-0.568772	0.584454	0.764278	-6.97073
AFG3L2	0.246548	5.27876	0.801319	0.44511	0.66474	-6.74657
AFMID	0.493896	4.60474	1.99251	0.0798939	0.271102	-5.2226
AFTPH	-0.0899413	6.47039	-0.415737	0.688063	0.832461	-7.04878
AGA	0.174957	3.84924	0.530732	0.609402	0.781458	-6.74374
AGAP1	0.188476	6.39358	0.917857	0.384393	0.616826	-6.69631
AGAP2	0.459804	-0.515438	0.542985	0.601305	0.774924	-5.96252
AGAP3	-0.333536	6.67201	-1.3678	0.206987	0.447657	-6.20673
AGAP4	-0.267676	1.985	-0.549865	0.596784	0.771731	-6.36444
AGAP6	-0.273963	3.65798	-0.620516	0.551446	0.740154	-6.63737
AGBL2	2.27092	-0.734229	2.57784	0.0315683	0.169245	-3.54987
AGBL3	-1.03706	0.0869729	-1.67685	0.130443	0.349978	-4.87499
AGBL4	0.849516	-1.2315	0.670391	0.520683	0.717364	-5.78491
AGBL5	0.319386	5.02891	1.44767	0.184125	0.421061	-6.03148
AGER	-0.41842	1.59262	-0.798438	0.44669	0.665391	-6.11627
AGFG1	-0.0998045	7.05063	-0.422618	0.683228	0.829098	-7.04884
AGFG2	-0.110915	6.15685	-0.399464	0.699557	0.839755	-7.0485
AGGF1	0.0329863	5.53674	0.130307	0.899403	0.952926	-7.09698
AGK	0.277265	5.5831	1.00965	0.340972	0.580718	-6.57651
AGL	0.0495138	5.16304	0.148473	0.885486	0.945476	-7.06703
AGMAT	1.18013	4.92598	3.78442	0.00493375	0.0683314	-2.44312
AGMO	0.404062	2.66751	1.02108	0.335834	0.57615	-6.13608
AGO1	0.0721165	5.16955	0.319944	0.756856	0.874965	-7.02348
AGO2	-0.0227032	5.14134	-0.0881366	0.931842	0.968143	-7.07217
AGO3	0.252015	4.09183	1.00833	0.341572	0.581279	-6.41087
AGO4	-0.182427	4.41738	-0.737036	0.481259	0.688854	-6.69308
AGPAT1	-0.228871	4.78038	-0.868057	0.409574	0.637884	-6.6349
AGPAT2	-0.535356	6.76665	-1.96985	0.0827904	0.276221	-5.37436
AGPAT3	0.189627	6.57394	0.784633	0.454313	0.670545	-6.81459
AGPAT4	-2.69823	2.01584	-3.44152	0.00822735	0.0873187	-2.44711
AGPAT5	0.45683	5.44394	1.42547	0.19025	0.428289	-6.09279
AGPS	0.596882	5.74351	2.60411	0.0302787	0.166856	-4.36515
AGR2	0.896363	10.8302	2.60354	0.0303062	0.166891	-4.3787
AGR3	1.13452	5.2073	3.32177	0.0098706	0.0968895	-3.18805
AGRN	-0.430443	7.93807	-2.01943	0.0765786	0.264988	-5.29864
AGT	1.5983	3.39052	4.4373	0.00194999	0.0433379	-1.2889
AGTPBP1	-0.164031	4.37995	-0.635602	0.54203	0.733004	-6.76086
AGTRAP	-0.584559	4.77647	-1.97708	0.0818555	0.274867	-5.24476
AGXT	1.53037	1.3563	3.89717	0.00418468	0.0630534	-1.81065
AHCTF1	-0.179592	7.00032	-0.913935	0.386335	0.618017	-6.70417
AHCY	0.878366	8.69	2.93245	0.0180357	0.129201	-3.85703
AHCYL1	0.0751407	7.83749	0.30043	0.77118	0.883066	-7.09422
AHCYL2	-0.258425	6.15783	-0.764964	0.465324	0.678001	-6.82088
AHDC1	-0.418973	4.3561	-1.73573	0.11918	0.334837	-5.54101
AHI1	-0.463475	4.85259	-1.75639	0.115445	0.329902	-5.58036
AHNAK	-1.46087	8.95011	-4.60056	0.00156111	0.0397308	-1.30545
AHNAK2	-0.101463	2.84412	-0.13475	0.895995	0.95072	-6.68288
AHR	0.0902637	6.88972	0.440597	0.670669	0.821893	-7.04003
AHRR	-0.655552	1.26833	-1.44828	0.183959	0.421018	-5.36955
AHSA1	0.328617	7.41901	1.32745	0.219442	0.46011	-6.25736
AHSA2	-0.702265	6.11035	-1.43706	0.18703	0.424155	-6.10216
AHSG	-0.292469	-1.75904	-0.30294	0.769332	0.882323	-5.86211
AIDA	-0.278111	4.80077	-1.08088	0.309923	0.552767	-6.4296
AIF1L	0.91859	1.28578	1.5897	0.148918	0.374851	-5.23528
AIFM1	0.731201	7.88959	2.32293	0.0473436	0.206806	-4.82955
AIFM2	-0.950692	6.28168	-4.49575	0.00179992	0.0420562	-1.44819
AIFM3	-0.847312	5.85271	-3.16384	0.0125815	0.109029	-3.46403
AIG1	-0.153168	5.28905	-0.618499	0.552712	0.741314	-6.87863
AIM1	0.407359	6.83216	1.35272	0.211571	0.453347	-6.22641
AIM1L	-0.975205	5.22014	-2.50903	0.0352144	0.179474	-4.45759
AIMP1	0.113267	6.52297	0.522898	0.614609	0.784939	-6.99491
AIMP2	0.155004	4.44764	0.608081	0.559278	0.746089	-6.79774
AIP	0.076474	5.43964	0.320468	0.756473	0.874803	-7.04371
AJUBA	-0.415304	5.83571	-1.80786	0.106611	0.316116	-5.58611
AK1	-0.225212	2.22328	-0.589564	0.57106	0.754631	-6.38557
AK2	0.0693385	7.84878	0.331233	0.748614	0.869548	-7.08342
AK3	-0.236743	6.72116	-1.02313	0.33492	0.575193	-6.5974
AK4	1.30311	6.36989	5.56	0.000456637	0.0224117	0.000194301
AK7	1.57145	2.11718	4.1281	0.00300348	0.0536223	-1.56636
AK8	2.56705	-1.12473	3.76872	0.00504894	0.0690895	-1.81765
AK9	0.0183832	3.48435	0.0591977	0.954184	0.979452	-6.82169
AKAP1	0.0416996	7.80948	0.192989	0.851571	0.926663	-7.12387
AKAP10	0.232391	4.89196	0.919202	0.383729	0.616527	-6.60876
AKAP11	0.0610732	6.42601	0.265854	0.796787	0.898168	-7.10432
AKAP12	-1.30627	0.7098	-2.19472	0.0580385	0.229014	-4.22352
AKAP13	-0.0483937	5.83735	-0.184677	0.857881	0.930158	-7.1041
AKAP14	4.8066	-1.38555	5.0557	0.000857188	0.0300668	-0.234962
AKAP17A	-0.252523	7.25996	-0.826093	0.43168	0.655621	-6.78258
AKAP5	-0.139478	0.581311	-0.215246	0.834731	0.918873	-6.2587
AKAP6	0.0149126	0.343683	0.0254495	0.980293	0.991352	-6.24641
AKAP7	-0.132906	5.28903	-0.172207	0.867368	0.935572	-7.07047
AKAP8	-0.750328	5.85732	-3.44109	0.00823264	0.0873187	-3.02762
AKAP8L	-1.03063	6.44467	-5.07771	0.000833316	0.0294883	-0.636734
AKAP9	0.631703	5.52648	2.96672	0.0170936	0.125938	-3.77504
AKIP1	0.480174	4.11163	1.88235	0.0949464	0.297573	-5.31462
AKIRIN1	0.450016	6.18147	2.20485	0.0571131	0.227255	-5.00886
AKIRIN2	0.0729828	5.65289	0.28625	0.781648	0.89012	-7.06857
AKNA	0.0750913	5.33648	0.283375	0.783777	0.890894	-7.04867
AKNAD1	-2.99539	-0.878549	-3.06171	0.01474	0.117545	-2.7589
AKR1A1	0.394638	6.97952	1.82863	0.10323	0.311439	-5.58363
AKR1B1	-1.34928	-0.637085	-1.78647	0.110203	0.321181	-4.62219
AKR1B10	0.247228	7.34579	0.806123	0.442484	0.663674	-6.79888
AKR1C1	-0.949027	4.6755	-2.59787	0.03058	0.167327	-4.25275
AKR1C2	-1.70446	4.40813	-4.05281	0.00334366	0.0564921	-1.90477
AKR1C3	-0.55091	7.89554	-1.5678	0.153919	0.382515	-5.94683
AKR7A2	0.113624	4.20867	0.392777	0.704304	0.843335	-6.87471
AKR7A3	0.10619	3.78548	0.359574	0.728075	0.857389	-6.81283
AKT1	-0.125642	6.73663	-0.598739	0.565204	0.750042	-6.95087
AKT1S1	-1.0077	6.04504	-3.53689	0.00712568	0.0809119	-2.88199
AKT2	-0.608569	7.24225	-2.6736	0.0271207	0.159113	-4.27931
AKTIP	-0.817637	4.13653	-3.1178	0.0135106	0.11295	-3.35218
ALAD	-0.397797	5.88642	-1.69022	0.127802	0.345961	-5.75626
ALAS1	-0.492894	7.01752	-1.82818	0.103303	0.311549	-5.58415
ALCAM	-3.51119	7.3035	-6.41399	0.000169843	0.0142359	1.06961
ALDH16A1	-0.00399425	4.26308	-0.0101535	0.992137	0.996901	-6.96524
ALDH18A1	0.948692	8.46678	4.37764	0.00211717	0.0451709	-1.62724
ALDH1A1	1.86247	7.58921	3.59776	0.00650486	0.0776732	-2.80652
ALDH1A3	-0.00541132	-0.247804	-0.00773631	0.994009	0.997473	-6.14665
ALDH1B1	1.04144	6.53166	3.62176	0.00627608	0.0756794	-2.76952
ALDH1L1	-4.73693	1.97876	-6.23056	0.000208412	0.0161089	1.11753
ALDH1L2	0.603917	5.12095	1.67173	0.131469	0.351127	-5.74054
ALDH2	-0.144529	8.47683	-0.592436	0.569223	0.753593	-6.94697
ALDH3A1	-1.15818	4.82929	-2.76169	0.0235936	0.147409	-4.00233
ALDH3A2	-0.372963	7.19052	-1.58564	0.149834	0.376072	-5.92528
ALDH3B1	-0.379913	4.08133	-1.38924	0.200621	0.439664	-5.95869
ALDH3B2	-0.661965	3.5275	-1.76656	0.113647	0.327009	-5.34006
ALDH4A1	1.5928	3.74516	5.0991	0.00081082	0.0293167	-0.419947
ALDH5A1	0.821951	5.19339	2.92798	0.0181626	0.129241	-3.81463
ALDH6A1	0.866252	3.42211	1.94368	0.086261	0.281888	-5.11149
ALDH7A1	-0.469399	6.84962	-1.96912	0.0828845	0.276378	-5.37606
ALDH8A1	-1.88633	0.00423889	-2.94616	0.0176526	0.128065	-3.00801
ALDH9A1	0.515841	6.66735	2.47819	0.0369841	0.183824	-4.58825
ALDOA	-0.426327	12.2239	-1.70136	0.125641	0.343741	-5.75147
ALDOB	1.92452	1.61505	1.94276	0.0863857	0.282152	-4.80932
ALDOC	-0.158817	7.39497	-0.546437	0.599034	0.773233	-6.98426
ALG1	0.218709	5.09027	0.967298	0.360526	0.597466	-6.58196
ALG10	1.01913	1.88329	2.52447	0.0343611	0.177201	-3.96544
ALG10B	1.53985	2.24	4.13095	0.00299137	0.0535037	-1.57737
ALG11	-0.144273	2.3296	-0.400895	0.698543	0.838849	-6.50795
ALG12	0.0368047	3.41893	0.126663	0.902199	0.954478	-6.80307
ALG13	0.343595	5.92999	1.27852	0.235397	0.478428	-6.29933
ALG14	-0.231644	3.90916	-0.906774	0.389898	0.619578	-6.46051
ALG1L	-0.964972	1.31343	-2.16843	0.0605096	0.233893	-4.36397
ALG2	-0.0281099	5.98688	-0.127108	0.901857	0.954429	-7.12129
ALG3	0.0736268	6.28846	0.242918	0.81392	0.907559	-7.10815
ALG5	0.420656	5.47132	1.49604	0.171382	0.407194	-6.00313
ALG6	0.654099	3.85972	2.07016	0.0706903	0.254397	-4.99622
ALG8	0.480349	5.30628	1.60994	0.144428	0.367563	-5.83991
ALG9	0.668491	1.70965	1.43123	0.188642	0.426593	-5.50584
ALKBH1	0.656332	3.47073	2.27305	0.0512503	0.215687	-4.61841
ALKBH2	0.751395	4.80496	2.57757	0.0315815	0.169245	-4.33756
ALKBH3	0.0242738	4.12826	0.0871858	0.932575	0.968492	-6.93883
ALKBH4	0.457684	3.01646	1.33243	0.217872	0.459778	-5.85835
ALKBH5	-0.177551	6.99245	-0.827486	0.430933	0.654641	-6.7809
ALKBH6	-1.57937	1.62081	-2.99508	0.0163527	0.123079	-3.1228
ALKBH7	-0.676644	5.71165	-2.52137	0.0345305	0.177507	-4.48356
ALKBH8	0.211366	2.40491	0.551991	0.59539	0.770449	-6.45674
ALMS1	0.71396	4.23554	2.58811	0.0310577	0.168372	-4.25071
ALOX12	-1.03263	-0.0523987	-1.77088	0.112892	0.325998	-4.72976
ALOX12B	1.23869	-1.16151	1.78869	0.109825	0.320728	-4.61622
ALOX15B	-0.987905	-0.485983	-1.21762	0.256597	0.498818	-5.35349
ALOX5	-2.64083	2.48521	-5.67215	0.000398857	0.0212431	0.509082
ALOXE3	-1.21787	-0.305558	-1.45203	0.182943	0.419515	-5.09904
ALPI	0.897045	1.32207	1.48601	0.173958	0.410279	-5.3753
ALPK1	-0.526499	5.11478	-1.49441	0.1718	0.407871	-5.96478
ALPK3	-1.96663	2.20528	-3.5637	0.00684487	0.0794975	-2.31957
ALPPL2	-1.61079	0.278321	-2.4891	0.0363483	0.182633	-3.72064
ALS2	0.781201	4.76067	3.28345	0.0104665	0.0995595	-3.20997
ALS2CL	-2.59199	6.60762	-5.8362	0.00032823	0.019302	0.375418
ALS2CR11	1.35897	-0.463943	2.2614	0.0522085	0.217319	-4.03779
ALYREF	0.455795	5.68938	1.35581	0.210625	0.451733	-6.19456
AMACR	0.0630703	2.68147	0.18402	0.858381	0.930465	-6.65025
AMBP	2.34511	2.47334	5.10052	0.000809355	0.0293167	-0.272932
AMBRA1	0.215756	4.93227	0.929468	0.378687	0.611882	-6.60307
AMD1	0.371058	7.94927	1.86818	0.0970673	0.301537	-5.52138
AMDHD2	-0.0855625	2.14733	-0.195745	0.849481	0.926222	-6.54244
AMELX	0.514366	-1.25244	0.662299	0.525602	0.721292	-5.77965
AMER1	1.45201	4.62684	5.76477	0.000357144	0.0198498	0.34827
AMFR	-0.23423	6.34849	-1.17597	0.271985	0.515556	-6.42963
AMH	-0.458677	0.0441725	-0.694161	0.506398	0.7075	-5.92834
AMIGO1	0.321307	2.48127	0.786267	0.453406	0.67009	-6.3113
AMIGO2	0.0789021	4.22645	0.200778	0.845668	0.92456	-6.93902
AMMECR1	0.755428	5.48547	2.52247	0.0344701	0.177281	-4.48121
AMMECR1L	0.186358	5.40625	0.888978	0.398856	0.628548	-6.6794
AMN	-0.514099	3.40241	-1.42982	0.189034	0.4273	-5.7765
AMN1	0.251438	2.81995	0.670949	0.520345	0.717051	-6.45988
AMOT	0.407644	4.18059	0.364524	0.72451	0.855324	-6.88806
AMOTL2	-0.406494	4.22517	-1.26301	0.24065	0.483774	-6.13567
AMPD2	-0.155041	5.72618	-0.695464	0.505622	0.706951	-6.85447
AMPD3	-0.073721	1.62637	-0.14607	0.887325	0.946275	-6.45812
AMT	-1.20762	4.1864	-4.04618	0.00337552	0.0568814	-1.91083
AMY2B	-2.59441	1.86165	-4.13064	0.00299269	0.0535037	-1.43666
AMZ2	0.340788	5.55519	1.67334	0.131146	0.3507	-5.7682
ANAPC1	0.61824	5.84443	2.11937	0.0653993	0.243435	-5.12883
ANAPC10	0.549638	3.5387	2.05079	0.0728848	0.258248	-4.96761
ANAPC11	0.0682542	6.11623	0.256629	0.803664	0.901418	-7.09939
ANAPC13	-0.0633948	5.73555	-0.273104	0.791395	0.894799	-7.07614
ANAPC15	0.186054	2.7616	0.534214	0.607095	0.779507	-6.53379
ANAPC16	0.261921	6.71119	1.13495	0.287868	0.531132	-6.47972
ANAPC2	-0.910247	5.12834	-3.8786	0.0042992	0.0643036	-2.29505
ANAPC4	-0.1742	5.14087	-0.709205	0.497485	0.701271	-6.80274
ANAPC5	0.739349	7.30427	2.10686	0.066707	0.246088	-5.16731
ANAPC7	0.796477	5.72268	2.50821	0.0352607	0.179474	-4.51613
ANG	-0.648723	2.89777	-1.83213	0.10267	0.310583	-5.13092
ANGEL1	1.10645	5.53685	4.31996	0.00229355	0.0470104	-1.68467
ANGEL2	0.0824457	4.96175	0.346739	0.737349	0.863059	-6.99519
ANGPTL4	-1.86346	5.75042	-4.0748	0.00324024	0.0555444	-2.01763
ANK1	1.09148	-1.47522	1.59597	0.147515	0.37248	-4.8267
ANK3	0.48687	4.3772	1.63399	0.13925	0.360765	-5.70797
ANKAR	-0.708919	0.727439	-1.49343	0.172051	0.408045	-5.22234
ANKDD1A	-1.23005	0.648428	-1.74756	0.117028	0.331979	-4.85404
ANKDD1B	0.0401954	3.04294	0.116346	0.910123	0.958753	-6.73098
ANKEF1	0.4721	5.16538	2.26726	0.0517242	0.21649	-4.85955
ANKFN1	0.0688596	1.90047	0.126836	0.902066	0.954478	-6.51486
ANKFY1	-0.032407	5.56488	-0.127583	0.901493	0.95416	-7.09852
ANKH	-0.074222	6.96941	-0.142796	0.889831	0.947192	-7.13564
ANKHD1	-0.866859	1.71401	-1.68662	0.128509	0.3471	-5.12218
ANKHD1-EIF4EBP3	-1.15565	-0.292937	-1.66288	0.133258	0.35342	-4.83642
ANKIB1	0.36859	5.79332	1.57364	0.152572	0.380265	-5.9178
ANKLE1	-0.156347	-0.146841	-0.255165	0.804757	0.902166	-6.12356
ANKLE2	0.325641	6.92731	1.34803	0.213014	0.455381	-6.23258
ANKMY1	0.0273058	3.97285	0.102432	0.920827	0.963568	-6.90975
ANKMY2	-0.171689	5.18613	-0.626621	0.547623	0.737921	-6.86476
ANKRA2	-0.466067	4.73588	-1.39205	0.199799	0.43898	-6.05512
ANKRD10	-0.43157	6.62226	-2.16431	0.0609059	0.234205	-5.07849
ANKRD11	-0.267725	6.62707	-1.21361	0.258049	0.50071	-6.39093
ANKRD12	-0.435974	4.37767	-1.75821	0.115121	0.329059	-5.51187
ANKRD13A	0.498266	4.84977	2.21751	0.0559773	0.225869	-4.90771
ANKRD13B	-0.703433	3.94401	-2.21705	0.0560182	0.225885	-4.74482
ANKRD13C	-0.496889	4.71922	-2.15731	0.0615852	0.23519	-4.9679
ANKRD13D	-0.138844	4.84776	-0.509633	0.623479	0.790479	-6.90359
ANKRD16	0.490163	3.09664	1.31902	0.222125	0.462973	-5.89035
ANKRD17	0.284805	7.21196	1.32345	0.220712	0.460868	-6.26291
ANKRD18A	-0.0385299	0.171665	-0.0689863	0.946621	0.975919	-6.21295
ANKRD22	-0.916687	6.52024	-4.20713	0.00268595	0.0501015	-1.87732
ANKRD23	-0.924835	-0.749598	-1.35165	0.2119	0.45375	-5.16813
ANKRD24	-0.362086	0.917822	-0.737449	0.481021	0.688742	-6.04885
ANKRD26	0.604275	3.17	1.88041	0.0952344	0.298081	-5.15342
ANKRD27	-0.333002	6.46847	-1.46384	0.179775	0.416567	-6.08254
ANKRD28	-0.22082	6.23109	-0.91292	0.386839	0.618214	-6.69632
ANKRD29	-1.97599	0.437399	-2.27692	0.0509359	0.214863	-4.04091
ANKRD33	-0.124492	-0.219997	-0.148497	0.885468	0.945476	-6.13548
ANKRD36	-0.38748	2.45583	-0.84009	0.424216	0.649542	-6.23701
ANKRD37	-0.036026	5.10049	-0.123721	0.904458	0.955485	-7.06428
ANKRD39	-0.179859	1.78733	-0.447372	0.665964	0.81838	-6.38701
ANKRD40	0.333115	4.80971	1.46618	0.179154	0.415996	-5.98569
ANKRD42	-0.281536	3.49835	-0.910203	0.388189	0.619082	-6.3784
ANKRD44	-0.592813	0.689962	-1.21141	0.258848	0.501133	-5.55614
ANKRD46	0.516834	4.98556	2.29737	0.0493069	0.211025	-4.79721
ANKRD49	-0.450303	4.30722	-1.3345	0.21722	0.45905	-6.06208
ANKRD50	-0.138098	4.99004	-0.396559	0.701618	0.841133	-6.97433
ANKRD52	0.709583	6.16057	3.46698	0.00791669	0.0862107	-3.00608
ANKRD54	-0.108651	4.2887	-0.432508	0.676306	0.824909	-6.86381
ANKRD6	0.219066	-1.38607	0.260397	0.800853	0.900393	-5.94191
ANKRD61	-0.69949	-0.0981795	-1.20535	0.261056	0.503995	-5.43366
ANKRD66	6.17712	-3.66458	7.45923	5.69745e-05	0.00967667	1.72742
ANKRD9	-1.39704	5.36693	-5.59024	0.000440204	0.0222944	0.099513
ANKS1A	0.31759	5.8693	1.34275	0.214648	0.456604	-6.21905
ANKS3	-0.472794	4.36761	-1.34335	0.214459	0.456354	-6.06011
ANKS4B	0.894587	6.23049	4.15829	0.00287767	0.0526132	-1.94756
ANKS6	0.545072	5.32691	2.38678	0.0427716	0.196442	-4.6851
ANKZF1	-0.642385	7.30176	-2.82818	0.0212455	0.140094	-4.03226
ANLN	0.148594	7.27096	0.383677	0.710786	0.847424	-7.06613
ANO1	1.01928	1.04282	1.83595	0.102062	0.310321	-4.86007
ANO10	-0.734406	5.6557	-2.89023	0.0192705	0.132805	-3.891
ANO2	1.08778	-0.835827	1.76001	0.114802	0.328523	-4.69317
ANO6	0.0691971	7.78379	0.22222	0.829473	0.914936	-7.11734
ANO7	0.19333	1.55318	0.437317	0.672953	0.822816	-6.36249
ANO8	-1.78735	4.74058	-6.56612	0.000143771	0.0138531	1.34699
ANO9	-1.02528	8.35445	-2.47462	0.0371946	0.184303	-4.59051
ANP32A	0.221465	7.45458	0.957647	0.365096	0.601046	-6.66264
ANP32B	-0.21869	8.15864	-1.00807	0.341689	0.581326	-6.60791
ANP32E	-0.045509	6.71618	-0.160262	0.876477	0.940368	-7.13183
ANPEP	3.18278	3.81731	3.47505	0.00782077	0.0854788	-2.74652
ANTXR2	-0.223327	6.19587	-0.602182	0.563016	0.748292	-6.93952
ANXA1	-2.68111	5.53453	-4.58341	0.00159773	0.0400456	-1.21151
ANXA11	0.0481852	8.09084	0.182723	0.859367	0.930752	-7.1229
ANXA13	4.2767	2.44539	6.51026	0.000152794	0.0138531	1.42764
ANXA2	-0.760058	9.86099	-2.52941	0.0340921	0.176377	-4.49887
ANXA3	-0.815837	7.27573	-2.89107	0.019245	0.132789	-3.93138
ANXA4	1.15581	7.70279	4.6039	0.00155409	0.0397308	-1.30279
ANXA5	0.846256	5.61683	2.39409	0.0422774	0.195317	-4.69115
ANXA6	0.669421	3.23638	0.781751	0.455915	0.672182	-6.46759
ANXA7	0.0859089	6.79406	0.42041	0.684778	0.830432	-7.04915
ANXA9	-0.0541507	4.35489	-0.203594	0.843536	0.923757	-6.95608
AOAH	-0.92007	6.8349	-2.41686	0.0407731	0.191594	-4.68437
AOC1	-0.45029	6.55688	-1.8411	0.101248	0.309324	-5.56247
AOC2	-1.17395	0.194666	-1.89599	0.092946	0.293894	-4.58657
AOC3	-1.26099	-1.10876	-1.80489	0.107104	0.316506	-4.54536
AOX1	0.57179	-0.248884	0.755876	0.470471	0.681882	-5.86705
AP1AR	-0.119595	5.97205	-0.479072	0.644161	0.80364	-7.00293
AP1B1	0.445683	7.01209	1.50666	0.168693	0.403238	-6.03045
AP1G1	-0.0676515	6.87199	-0.32874	0.750431	0.870703	-7.08696
AP1G2	-0.903381	5.93253	-2.89147	0.019233	0.132789	-3.90142
AP1M1	0.774305	4.76825	3.0562	0.0148667	0.117821	-3.57111
AP1M2	-0.639148	7.29963	-2.8701	0.0198896	0.135124	-3.96521
AP1S1	-0.369547	7.69222	-1.48577	0.174022	0.410279	-6.05717
AP1S2	0.559442	3.80751	1.73279	0.119719	0.335724	-5.47951
AP1S3	0.39984	4.12946	1.31097	0.224711	0.465806	-6.08599
AP2A1	-0.778311	6.56895	-3.2517	0.0109888	0.101774	-3.35116
AP2A2	0.178757	6.22652	0.800986	0.445292	0.664874	-6.79547
AP2B1	0.0171637	7.65101	0.0698748	0.945935	0.975835	-7.14329
AP2M1	-0.412356	7.55586	-1.70088	0.125733	0.343819	-5.76606
AP2S1	-0.479466	6.47847	-1.71325	0.12337	0.340125	-5.74407
AP3B1	-0.562982	6.47046	-2.49645	0.0359257	0.181746	-4.55573
AP3D1	-0.65435	7.78533	-2.77848	0.0229768	0.14587	-4.11032
AP3M1	0.356904	6.04847	1.57979	0.151164	0.378386	-5.91988
AP3M2	0.756151	4.82192	2.92873	0.0181411	0.12923	-3.77983
AP3S1	-0.728661	6.85436	-2.15691	0.0616243	0.235193	-5.09069
AP3S2	0.370784	4.48478	1.55034	0.158016	0.387991	-5.83522
AP4B1	-0.400676	3.81142	-1.46347	0.179874	0.416663	-5.81494
AP4E1	0.480843	3.85149	1.57474	0.152318	0.379928	-5.70325
AP4M1	-0.406516	4.87198	-1.83335	0.102476	0.310362	-5.474
AP4S1	0.356609	-0.262482	0.62076	0.551292	0.740154	-5.95356
AP5B1	0.0252176	2.93316	0.0814493	0.937	0.971054	-6.71236
AP5M1	-0.309435	5.47733	-1.30568	0.226424	0.468309	-6.23593
AP5S1	1.03702	3.2508	2.56816	0.032057	0.170636	-4.12468
AP5Z1	-0.775977	5.49779	-2.97698	0.0168216	0.124861	-3.74118
APAF1	0.0243631	5.48732	0.0961401	0.925673	0.965688	-7.09797
APBA1	0.564243	3.08437	1.62376	0.141431	0.36388	-5.49849
APBA3	-0.846313	3.60146	-2.83708	0.0209497	0.139316	-3.70557
APBB1	0.622689	0.166237	1.07805	0.311115	0.553729	-5.64915
APBB2	0.490453	6.38311	2.07519	0.0701307	0.253145	-5.21167
APBB3	-1.0139	3.00565	-2.05442	0.0724694	0.257371	-4.80798
APC	-0.361556	4.9578	-1.45601	0.181871	0.418615	-6.00348
APC2	-0.544895	1.41541	-1.28737	0.23244	0.475501	-5.59357
APCDD1	-10.707	0.901052	-4.66458	0.00143225	0.0385157	-0.750746
APCDD1L	-5.86527	-2.01153	-5.56595	0.000453352	0.0223354	0.0834091
APEH	-0.433782	8.00195	-1.51814	0.165824	0.399562	-6.01189
APEX1	0.11676	7.61809	0.558381	0.591213	0.768176	-6.9757
APEX2	0.507862	6.47304	2.22118	0.0556519	0.225119	-4.98895
APH1A	-0.382951	7.86721	-1.67208	0.131397	0.351009	-5.80416
APH1B	0.440038	2.89821	1.18977	0.266808	0.510216	-6.00184
API5	0.533912	7.11707	2.41942	0.0406076	0.191231	-4.68263
APIP	0.196182	5.34061	0.713426	0.495002	0.699976	-6.82
APITD1	0.829531	1.36742	1.72122	0.121868	0.337932	-5.06948
APLN	2.36925	2.31848	6.54986	0.000146336	0.0138531	1.46438
APLP2	0.0310629	8.75752	0.147123	0.886519	0.945879	-7.12502
APMAP	0.316686	7.54779	1.55525	0.156853	0.386459	-5.96475
APOA2	3.77538	-0.999497	1.65356	0.135163	0.356058	-4.82446
APOA4	3.33766	-0.32368	1.92111	0.089365	0.287662	-4.55056
APOBEC1	0.138191	4.28128	0.294588	0.775487	0.886242	-6.92413
APOBEC3B	2.1045	1.25635	3.95195	0.00386538	0.0610942	-1.72271
APOBEC3C	-1.36811	4.31923	-2.10685	0.0667077	0.246088	-4.94095
APOBEC3D	0.674395	0.827009	1.37009	0.2063	0.446575	-5.43314
APOBEC3F	0.480124	1.12796	0.943333	0.371954	0.607515	-5.93855
APOBEC3G	0.112181	-0.792181	0.108812	0.915916	0.961425	-6.05771
APOBR	-1.21074	5.55165	-3.91649	0.00406899	0.06218	-2.26425
APOC1	-0.105177	2.54467	-0.283546	0.78365	0.890894	-6.59302
APOD	0.496038	4.56421	1.10215	0.301095	0.544867	-6.38926
APOE	-0.177986	-0.032949	-0.309428	0.764563	0.87951	-6.12537
APOH	0.986821	-1.14522	0.976908	0.356017	0.593346	-5.55513
APOL1	-2.28798	5.14337	-8.03863	3.26629e-05	0.00809149	2.86901
APOL2	-1.52563	4.66748	-5.33946	0.000598799	0.0258505	-0.149241
APOL3	0.442459	2.51393	0.678877	0.515556	0.713506	-6.40213
APOL4	-0.342776	-1.24662	-0.385656	0.709374	0.846675	-5.90492
APOL6	-0.483012	6.57801	-1.24032	0.248518	0.491477	-6.35869
APOLD1	-0.338576	2.46777	-0.621778	0.550654	0.739784	-6.40564
APOM	1.6663	1.19425	4.08725	0.00318319	0.0550739	-1.52221
APOO	1.06662	4.90784	4.64077	0.00147878	0.0390561	-1.17842
APOOL	0.179836	3.95243	0.623794	0.549391	0.738827	-6.70569
APOPT1	-0.41855	3.60845	-1.4544	0.182305	0.419166	-5.78843
APP	-0.132019	10.1976	-0.480391	0.643262	0.803399	-7.00945
APPBP2	0.0182991	4.92694	0.080623	0.937637	0.971194	-7.05348
APPL1	0.437193	6.04137	1.31324	0.223979	0.464961	-6.26171
APPL2	0.474624	6.0524	1.82759	0.103397	0.311689	-5.57215
APRT	-0.0373013	6.92964	-0.137288	0.89405	0.949593	-7.1364
APTX	0.342461	4.90458	1.33093	0.218344	0.460068	-6.16575
AQP1	1.0997	3.3066	2.63226	0.0289568	0.164308	-4.03405
AQP11	1.25294	0.703437	2.56167	0.032389	0.171907	-3.73759
AQP12B	-2.2185	0.0226367	-3.39524	0.00882542	0.091062	-2.35104
AQP2	1.80465	0.0496676	2.29088	0.0498183	0.212229	-4.06333
AQP3	0.624145	1.3859	1.30234	0.227513	0.468977	-5.60646
AQP5	1.56718	0.128744	2.34867	0.0454447	0.202695	-3.98583
AQP6	-0.535565	1.22879	-1.12582	0.2915	0.534093	-5.74187
AQP7	-0.521059	0.975849	-0.643854	0.53692	0.729686	-6.11913
AQP8	-1.22489	-0.0138445	-1.05406	0.321345	0.563423	-5.58456
AQR	0.184705	6.05828	0.884805	0.400978	0.629969	-6.7179
AR	-1.34375	-0.840805	-0.51195	0.621925	0.789776	-5.87314
ARAF	0.490295	6.71021	2.35368	0.0450839	0.202063	-4.78497
ARAP1	-0.0329309	6.73799	-0.15354	0.881612	0.943443	-7.1331
ARAP2	-0.0272323	4.53989	-0.112401	0.913156	0.960276	-7.0013
ARAP3	-0.900168	3.04515	-1.62087	0.142053	0.364466	-5.44143
ARC	0.99459	-0.941699	1.41551	0.193051	0.431262	-5.11557
ARCN1	0.225802	7.79047	1.08064	0.310026	0.552814	-6.53628
AREG	-0.463556	-0.010236	-0.635759	0.541932	0.733004	-5.9589
AREL1	0.217983	5.60732	0.949772	0.368858	0.604983	-6.63607
ARF1	-0.0766898	9.57183	-0.330679	0.749018	0.869844	-7.07646
ARF3	0.462409	7.77036	2.02525	0.07588	0.264047	-5.28926
ARF4	-0.743682	8.7123	-2.38315	0.0430197	0.196775	-4.73144
ARF5	-0.282894	7.02461	-1.14103	0.285468	0.528745	-6.47408
ARF6	-0.367971	6.70852	-1.4574	0.181497	0.418201	-6.09339
ARFGAP1	-0.182438	7.36362	-0.581216	0.576416	0.758526	-6.96327
ARFGAP2	0.160394	6.19362	0.6198	0.551894	0.740435	-6.92947
ARFGAP3	0.191205	6.05492	0.545675	0.599535	0.773648	-6.97124
ARFGEF1	0.441518	7.64432	1.78144	0.111064	0.322886	-5.64943
ARFGEF2	0.414359	7.56548	2.02036	0.0764676	0.264743	-5.29839
ARFIP1	0.602745	6.65174	2.9953	0.0163471	0.123079	-3.76292
ARFIP2	-0.291499	6.52589	-1.15168	0.281302	0.524945	-6.45954
ARFRP1	0.0158896	5.51313	0.0564394	0.956317	0.980364	-7.10293
ARG2	-1.76646	3.47661	-1.53142	0.162563	0.394535	-5.58959
ARGLU1	-0.710741	6.89414	-2.42261	0.040402	0.191111	-4.67676
ARHGAP1	0.371877	6.10456	1.64254	0.137452	0.358998	-5.83597
ARHGAP10	2.90458	-0.69063	3.20587	0.0117914	0.105844	-2.63252
ARHGAP11A	0.351622	6.32549	1.12415	0.292171	0.534866	-6.48657
ARHGAP11B	0.159566	4.35449	0.538752	0.604096	0.777047	-6.82599
ARHGAP12	0.035343	6.41346	0.161998	0.875152	0.939658	-7.12868
ARHGAP17	-0.137501	5.60066	-0.582519	0.575579	0.757733	-6.92365
ARHGAP18	-0.0361536	6.06555	-0.112567	0.913028	0.960276	-7.12644
ARHGAP19	-0.508472	4.59441	-1.56154	0.155376	0.384215	-5.81402
ARHGAP21	-0.347474	7.00211	-1.47868	0.175863	0.412555	-6.067
ARHGAP22	1.90742	-1.68138	2.89273	0.0191948	0.132789	-3.01174
ARHGAP24	4.72908	-2.25037	5.18788	0.000724255	0.0279065	-0.148668
ARHGAP26	-0.353077	6.18293	-1.13433	0.288112	0.531321	-6.46996
ARHGAP27	-0.240319	7.04637	-1.04273	0.326267	0.567123	-6.57857
ARHGAP29	-1.30873	4.52531	-3.72376	0.00539472	0.0710562	-2.44017
ARHGAP30	-2.07592	0.819476	-3.33486	0.00967525	0.0956997	-2.50345
ARHGAP31	-2.79449	1.78317	-5.61769	0.000425849	0.0222319	0.467548
ARHGAP32	-0.454094	6.88809	-2.17278	0.0600935	0.233161	-5.06711
ARHGAP33	-0.97473	2.99599	-2.77616	0.0230609	0.14587	-3.69314
ARHGAP35	-0.852242	6.88061	-3.6211	0.00628222	0.0756794	-2.77444
ARHGAP39	0.706985	5.15313	2.68252	0.0267402	0.15853	-4.20343
ARHGAP4	-0.704241	6.98648	-2.52243	0.0344728	0.177281	-4.51926
ARHGAP42	0.131896	3.77098	0.45705	0.659271	0.812864	-6.76764
ARHGAP44	-2.18631	2.67764	-2.66336	0.0275639	0.160052	-3.76066
ARHGAP5	-0.60395	7.48807	-2.2553	0.0527163	0.218663	-4.93997
ARHGAP6	-0.80381	4.75945	-1.43785	0.186811	0.423883	-5.9863
ARHGAP8	-1.26773	2.31445	-3.47379	0.00783564	0.0855689	-2.49667
ARHGDIA	0.168741	7.15947	0.606667	0.560173	0.746203	-6.94696
ARHGDIB	0.138045	6.35159	0.490104	0.636656	0.799039	-7.01031
ARHGDIG	-1.43631	3.79412	-4.59436	0.00157424	0.0398145	-1.05218
ARHGEF1	-0.902371	6.75575	-3.81695	0.00470403	0.0668718	-2.47039
ARHGEF10	-0.167729	3.25374	-0.554694	0.593621	0.769401	-6.60543
ARHGEF10L	-0.578428	6.9	-2.90482	0.0188343	0.13163	-3.90885
ARHGEF11	-0.481908	6.28847	-2.229	0.0549656	0.223615	-4.9717
ARHGEF12	-0.267204	6.99989	-0.977881	0.355562	0.592895	-6.64337
ARHGEF16	-0.704195	6.58347	-3.33885	0.00961646	0.0954106	-3.21425
ARHGEF17	0.449389	1.65797	0.860421	0.413536	0.640884	-6.10392
ARHGEF18	-0.842771	4.67965	-3.30295	0.0101587	0.0979297	-3.13899
ARHGEF19	0.386283	4.76661	1.6356	0.13891	0.360765	-5.75506
ARHGEF2	-0.543929	7.4321	-2.46919	0.0375175	0.184965	-4.60438
ARHGEF25	-1.10187	-0.406398	-1.17675	0.271693	0.515207	-5.40501
ARHGEF26	-0.0134579	1.89197	-0.028567	0.97788	0.990214	-6.51964
ARHGEF28	-0.112005	4.35522	-0.473911	0.647687	0.805893	-6.85446
ARHGEF3	-0.670141	4.97911	-2.15637	0.0616773	0.235194	-4.99443
ARHGEF35	0.912994	-1.57931	0.709355	0.497396	0.701222	-5.70942
ARHGEF37	-0.844013	3.80808	-2.5248	0.034343	0.177178	-4.23502
ARHGEF38	0.435505	3.6849	1.34592	0.213664	0.455864	-5.96642
ARHGEF39	0.0461157	5.23011	0.183213	0.858994	0.930504	-7.06606
ARHGEF4	0.00747788	1.40766	0.0138365	0.989285	0.995609	-6.43399
ARHGEF40	0.450449	6.66268	1.87946	0.0953756	0.298306	-5.50791
ARHGEF5	-0.801004	5.31034	-2.70197	0.0259293	0.155095	-4.1652
ARHGEF7	-0.142346	6.0746	-0.669423	0.521271	0.717943	-6.89035
ARHGEF9	0.963141	5.28974	3.29982	0.0102075	0.0981806	-3.23006
ARID1A	0.129806	6.45791	0.561787	0.588993	0.76715	-6.97151
ARID1B	0.25482	5.69688	0.974786	0.357009	0.59385	-6.61736
ARID2	0.637697	5.16935	2.82236	0.0214412	0.14082	-3.98168
ARID3A	-0.429379	5.40095	-1.4112	0.194277	0.432665	-6.09805
ARID3B	-0.0677367	3.60509	-0.192167	0.852195	0.926904	-6.82307
ARID4A	-0.128035	4.73586	-0.540948	0.602647	0.775957	-6.87281
ARID4B	-0.150034	5.79547	-0.645559	0.535867	0.729249	-6.89367
ARID5A	0.403928	3.80174	1.15036	0.281817	0.525603	-6.21421
ARID5B	-0.0919459	5.80305	-0.35806	0.729166	0.85767	-7.05004
ARIH1	0.397844	6.42119	1.9523	0.0851029	0.279933	-5.39758
ARIH2	-0.473263	6.61761	-2.06627	0.0711256	0.254883	-5.22813
ARIH2OS	-0.494919	0.407941	-0.934064	0.376446	0.609834	-5.79342
ARL1	0.754884	7.09188	3.39448	0.00883552	0.0910934	-3.13004
ARL10	-0.947732	1.2524	-1.62544	0.141071	0.363462	-5.12633
ARL11	0.287506	2.63731	0.704573	0.500218	0.703163	-6.40233
ARL13A	0.421053	-0.965483	0.673268	0.518941	0.715881	-5.81242
ARL13B	-0.24532	2.2497	-0.682321	0.513483	0.712004	-6.32813
ARL14	0.0278519	3.7341	0.0765157	0.940807	0.972683	-6.86812
ARL14EP	0.408416	4.37821	1.75864	0.115045	0.328976	-5.53309
ARL15	-0.248986	4.18292	-0.829266	0.42998	0.654035	-6.57738
ARL16	-0.0204387	4.54725	-0.0793563	0.938615	0.971661	-7.00596
ARL17A	-0.0664317	0.0870234	-0.118774	0.908257	0.95806	-6.19291
ARL17B	-0.127918	-0.0534196	-0.231716	0.822327	0.911563	-6.14633
ARL2	0.451687	4.43845	1.477	0.176303	0.413018	-5.92608
ARL2BP	0.246576	4.2937	0.979619	0.354753	0.59262	-6.47239
ARL3	0.490962	4.00033	1.73865	0.118645	0.334496	-5.50295
ARL4A	-0.650875	5.76042	-3.02162	0.0156894	0.120931	-3.6889
ARL4C	-2.61703	4.08368	-4.63586	0.00148859	0.0391893	-0.968648
ARL4D	0.805152	0.351865	1.37669	0.204327	0.44468	-5.35073
ARL5A	0.338149	5.98838	1.61822	0.142626	0.364846	-5.86553
ARL5B	0.0926176	6.56827	0.361206	0.726898	0.856799	-7.07307
ARL6	0.249358	1.86155	0.674556	0.518163	0.715342	-6.28007
ARL6IP1	-0.186592	8.33768	-0.818536	0.435747	0.658235	-6.7809
ARL6IP4	0.0975914	-0.999395	0.145524	0.887743	0.946554	-6.02047
ARL6IP5	-0.0952783	7.43545	-0.412624	0.690255	0.833383	-7.05355
ARL6IP6	0.378794	4.65064	1.51423	0.166797	0.401071	-5.90477
ARL8A	-0.505466	5.67308	-2.03147	0.0751398	0.262847	-5.24525
ARL8B	-0.647639	6.54933	-2.58201	0.0313597	0.169015	-4.42059
ARMC1	0.267544	6.04306	1.13417	0.288176	0.531321	-6.46831
ARMC10	0.410195	6.00727	1.59116	0.14859	0.37417	-5.90297
ARMC2	0.392117	0.915395	0.890094	0.39829	0.627872	-5.94791
ARMC4	2.01693	-0.770711	2.07944	0.0696621	0.252088	-4.26991
ARMC5	0.225925	3.12141	0.511798	0.622027	0.789776	-6.61727
ARMC6	-0.147661	5.03779	-0.364056	0.724847	0.855397	-6.9923
ARMC7	-0.0962978	3.67599	-0.311312	0.763181	0.879017	-6.80266
ARMC8	-0.287777	5.06053	-1.18755	0.267635	0.511116	-6.34081
ARMC9	2.24926	1.35684	4.82916	0.00115088	0.0344677	-0.527186
ARMCX2	-1.84789	2.79787	-2.14884	0.0624173	0.2373	-4.58853
ARMCX3	-0.0799407	6.57834	-0.255099	0.804807	0.902166	-7.10909
ARMCX4	-0.588554	1.98545	-1.30973	0.225111	0.466261	-5.66223
ARMCX5	0.12489	4.85932	0.553842	0.594178	0.769736	-6.88389
ARMCX6	-0.245402	4.51028	-0.942584	0.372316	0.607874	-6.52917
ARNT	-0.14906	5.5121	-0.614649	0.555133	0.74294	-6.89729
ARNT2	4.92185	-2.29631	4.36043	0.0021682	0.0459855	-1.06804
ARNTL	-0.62376	3.03394	-1.31858	0.222264	0.463113	-5.83894
ARNTL2	1.26427	3.77734	3.68814	0.00568663	0.0728204	-2.4535
ARPC1A	-0.565333	8.0374	-2.14495	0.062804	0.23797	-5.10697
ARPC1B	-0.303697	7.03144	-1.34951	0.212558	0.454781	-6.23087
ARPC2	-0.00573648	8.3857	-0.0263932	0.979563	0.99108	-7.13834
ARPC3	0.338099	7.86645	1.66556	0.132713	0.352729	-5.8115
ARPC4	-0.151028	5.92484	-0.481079	0.642792	0.803133	-6.99945
ARPC5	-0.523655	8.18245	-2.56279	0.0323318	0.171815	-4.45074
ARPC5L	0.00982792	6.01836	0.0370398	0.971322	0.987774	-7.13107
ARPP19	0.0623112	7.2678	0.306296	0.766865	0.880902	-7.09553
ARR3	-1.39522	-1.19906	-2.00251	0.0786468	0.268864	-4.26474
ARRB1	0.438676	5.367	1.21989	0.255781	0.498143	-6.3371
ARRB2	0.973909	4.91961	3.96597	0.00378796	0.0603818	-2.16828
ARRDC1	-0.566859	6.7447	-2.40072	0.0418336	0.194423	-4.71063
ARRDC2	-0.315352	4.60092	-1.17856	0.27101	0.514796	-6.29552
ARRDC3	-0.848792	6.40195	-3.53675	0.00712712	0.0809119	-2.89745
ARRDC4	0.26838	6.99338	1.22197	0.255031	0.497498	-6.38306
ARSA	-0.338295	4.59072	-1.3579	0.209988	0.451228	-6.08205
ARSB	1.30563	1.81655	2.73987	0.0244211	0.150521	-3.62482
ARSD	1.35375	5.32672	3.71491	0.00546577	0.0713677	-2.58067
ARSE	1.24332	7.08635	5.05997	0.000852496	0.0299837	-0.668738
ARSG	-0.000667689	-0.670235	-0.00106447	0.999176	0.999718	-6.07936
ARSH	0.712261	0.394689	1.33193	0.218028	0.459778	-5.40918
ARSJ	2.15555	1.93874	4.25363	0.00251614	0.0488397	-1.36789
ARSK	-0.187462	2.97804	-0.557568	0.591744	0.768417	-6.54873
ART3	2.73907	3.51503	3.72051	0.0054207	0.0712754	-2.34584
ART5	0.0869838	-1.06412	0.116015	0.910378	0.958856	-6.01449
ARTN	-1.02476	1.76021	-2.09195	0.0682982	0.249672	-4.54371
ARV1	-0.449045	4.79667	-1.60653	0.145174	0.368735	-5.78283
ARVCF	-0.498326	4.25865	-1.83159	0.102757	0.310723	-5.38469
ASAH1	-0.266728	6.50426	-1.18944	0.266929	0.510296	-6.41716
ASAH2	0.270303	-0.394251	0.438437	0.672172	0.82238	-6.02982
ASAH2B	0.230092	2.72444	0.664983	0.523968	0.720198	-6.44532
ASAP1	-0.0341735	5.05129	-0.136495	0.894658	0.950081	-7.05817
ASAP2	0.119515	4.9413	0.411507	0.691043	0.833529	-6.96682
ASAP3	-0.770367	3.47433	-2.26455	0.0519476	0.216682	-4.58465
ASB1	0.235631	4.26236	0.948604	0.369418	0.605454	-6.49699
ASB13	0.474301	5.57426	1.89467	0.0931378	0.29423	-5.45278
ASB14	0.0282155	-0.457364	0.0475751	0.963171	0.983671	-6.11274
ASB16	-1.37706	-0.450019	-2.01412	0.0772217	0.266474	-4.33166
ASB3	-0.39897	-0.600446	-0.637671	0.540746	0.732452	-5.8671
ASB4	-0.795338	2.38695	-0.833533	0.427702	0.652574	-6.21328
ASB6	-0.119867	4.10494	-0.435638	0.674123	0.823545	-6.83048
ASB7	0.224377	4.30202	0.944963	0.371169	0.606846	-6.50661
ASB8	0.643341	4.73906	2.78992	0.0225656	0.144293	-3.99281
ASB9	1.04061	5.33507	4.48269	0.00183232	0.0423148	-1.43722
ASCC1	0.134908	5.01976	0.574291	0.580882	0.761607	-6.88775
ASCC2	-0.171826	5.6457	-0.705592	0.499617	0.702629	-6.84208
ASCC3	0.337773	5.84274	1.40859	0.195023	0.433559	-6.13585
ASCL2	0.325048	6.23539	0.757228	0.469703	0.681304	-6.83068
ASCL5	-0.792823	1.3695	-1.45898	0.181073	0.417673	-5.36755
ASF1A	-0.130395	4.62201	-0.49096	0.636076	0.798839	-6.88524
ASF1B	-0.0428966	5.41009	-0.119039	0.908053	0.95806	-7.0892
ASGR1	0.164434	5.1934	0.695823	0.505409	0.706805	-6.82142
ASGR2	-0.624224	-0.39644	-1.01763	0.337379	0.577649	-5.58407
ASH1L	-0.321569	6.60596	-1.4085	0.195048	0.433559	-6.15517
ASH2L	0.538406	6.52794	2.11798	0.065543	0.243807	-5.14844
ASIC1	0.274955	5.66499	0.965486	0.361381	0.597583	-6.62475
ASIC3	-1.92224	1.89293	-3.99493	0.00363313	0.0593838	-1.65467
ASL	-0.0769682	5.69468	-0.283379	0.783774	0.890894	-7.07057
ASMTL	0.349252	4.85084	1.15599	0.279631	0.523167	-6.36383
ASNA1	-0.469406	5.73561	-1.64872	0.136164	0.357558	-5.80462
ASNS	-0.773845	7.95286	-1.91481	0.0902509	0.289575	-5.45496
ASNSD1	0.392717	5.20417	1.74098	0.118219	0.333839	-5.64947
ASPDH	-1.93464	-0.121096	-3.31702	0.00994245	0.0973647	-2.45929
ASPH	-0.0285351	9.06296	-0.127001	0.90194	0.954438	-7.12791
ASPHD1	-0.609171	4.45332	-2.33054	0.0467738	0.205499	-4.65758
ASPHD2	-0.838545	0.595176	-1.45483	0.182188	0.419046	-5.2448
ASPM	-0.113549	6.11471	-0.380804	0.712838	0.848695	-7.05489
ASPRV1	-0.0895251	-1.08569	-0.0957287	0.92599	0.965688	-6.00815
ASPSCR1	-0.386711	4.71049	-1.37565	0.204637	0.444858	-6.07492
ASRGL1	1.57474	3.0157	3.44538	0.00817945	0.0873011	-2.71321
ASS1	-0.825442	8.35107	-2.61787	0.0296252	0.165758	-4.36239
ASTE1	-0.217849	2.98307	-0.642711	0.537625	0.730415	-6.49443
ASTN2	0.396228	1.51586	0.872144	0.407464	0.635874	-6.06783
ASUN	0.347911	5.98954	1.18657	0.268001	0.511663	-6.40818
ASXL1	0.373989	6.84206	1.72269	0.121593	0.337932	-5.7349
ASXL2	0.632866	5.7732	2.33098	0.0467413	0.205499	-4.79816
ATAD1	0.412857	6.43385	1.89317	0.0933559	0.29463	-5.48519
ATAD2	0.273725	6.35012	0.839561	0.424497	0.649669	-6.76541
ATAD2B	0.255054	4.29962	0.90932	0.388629	0.619082	-6.53995
ATAD3A	0.210215	5.14013	0.520491	0.616214	0.786055	-6.93093
ATAD3B	-0.426595	5.09296	-1.22279	0.254738	0.49713	-6.30052
ATAD3C	0.90298	1.02246	1.6682	0.13218	0.351886	-5.08649
ATAD5	0.545955	3.72478	1.90651	0.0914295	0.291355	-5.21495
ATAT1	-0.120275	4.01587	-0.343086	0.739997	0.864547	-6.85358
ATE1	0.032155	6.34693	0.13564	0.895313	0.950308	-7.13181
ATF1	0.680084	5.13544	2.95615	0.0173786	0.127273	-3.76526
ATF2	0.462246	4.90246	2.01099	0.0776036	0.267169	-5.22797
ATF3	0.0311847	5.48702	0.0705491	0.945414	0.975787	-7.10032
ATF4	-0.103368	9.45715	-0.427084	0.680099	0.827556	-7.03657
ATF5	-0.515661	3.3815	-1.05913	0.319161	0.561313	-6.20085
ATF6	0.345824	5.78516	1.43567	0.187414	0.424858	-6.09872
ATF6B	-0.206607	7.09329	-0.95618	0.365795	0.601717	-6.66462
ATF7	0.4772	4.39789	1.83877	0.101616	0.309939	-5.42165
ATF7IP	0.25509	5.90252	0.784402	0.454441	0.670545	-6.79774
ATF7IP2	-0.176397	4.35793	-0.35415	0.731989	0.859737	-6.90656
ATG10	0.134436	3.73744	0.465855	0.653209	0.809332	-6.75705
ATG12	-0.680262	6.00472	-2.59537	0.0307018	0.167674	-4.38148
ATG13	-0.0219844	5.54959	-0.0954188	0.926229	0.965732	-7.10163
ATG14	-0.286252	3.92319	-1.02406	0.334507	0.57479	-6.34816
ATG16L1	-0.251491	6.03859	-0.99987	0.345415	0.585197	-6.6055
ATG16L2	-1.04215	4.9192	-2.90956	0.0186947	0.131268	-3.78382
ATG2A	-0.0277507	5.50835	-0.105139	0.918743	0.962741	-7.09777
ATG2B	0.685891	4.59373	2.51443	0.0349135	0.178708	-4.41422
ATG3	-0.466951	6.12059	-1.85015	0.0998322	0.306599	-5.53751
ATG4A	0.102882	4.47234	0.421724	0.683856	0.829703	-6.90348
ATG4B	-0.209632	6.40276	-0.925592	0.380585	0.613844	-6.68891
ATG4C	0.363223	3.31199	1.24298	0.247582	0.490931	-6.01775
ATG4D	-0.793814	4.11868	-2.9317	0.0180569	0.129201	-3.6455
ATG5	0.068703	5.97633	0.345288	0.7384	0.863466	-7.06455
ATG7	-0.446825	4.22783	-1.45307	0.182664	0.419359	-5.90075
ATG9A	-0.126167	6.39392	-0.527546	0.611517	0.782771	-6.99043
ATG9B	-0.387309	3.49666	-1.13327	0.288534	0.531752	-6.14986
ATHL1	-1.4955	6.9393	-2.47047	0.0374411	0.18481	-4.59578
ATIC	0.631827	7.51852	2.63437	0.0288599	0.164207	-4.33958
ATL1	-0.143399	0.619028	-0.25234	0.806868	0.903146	-6.25529
ATL2	0.403282	6.27349	1.83388	0.102392	0.310321	-5.56897
ATL3	-0.820661	5.59287	-3.854	0.00445612	0.0654604	-2.37155
ATM	0.316571	4.68077	1.17437	0.272594	0.516232	-6.32391
ATMIN	0.12684	5.60011	0.487693	0.638292	0.800143	-6.98087
ATN1	0.218981	7.39703	0.974251	0.357259	0.594036	-6.64683
ATOH1	2.09175	-0.188735	2.44615	0.0389174	0.187718	-3.80476
ATOH8	-3.83364	2.62674	-4.50723	0.00177193	0.0420562	-0.940682
ATOX1	-0.000430091	4.8267	-0.00184385	0.998572	0.999346	-7.04602
ATP10B	-0.9528	7.91049	-2.62808	0.0291493	0.164449	-4.34951
ATP10D	2.55927	0.231594	3.85723	0.00443512	0.0654604	-1.7666
ATP11A	1.02162	5.604	3.34735	0.00949256	0.0947641	-3.17324
ATP11B	-0.72096	7.4969	-1.82417	0.103948	0.312432	-5.58992
ATP11C	0.49999	6.11991	2.0056	0.0782645	0.268208	-5.31099
ATP12A	-4.02562	2.16308	-6.47302	0.000159156	0.0138531	1.38961
ATP13A1	-0.422979	6.28838	-1.34774	0.213103	0.455496	-6.22432
ATP13A2	0.394423	6.38924	1.52168	0.16495	0.398466	-6.00578
ATP13A3	0.26977	7.89994	0.872799	0.407127	0.635546	-6.73745
ATP1A1	0.203693	10.1081	0.732862	0.48367	0.690969	-6.84657
ATP1A3	-1.97733	0.438915	-2.76766	0.0233724	0.146665	-3.31165
ATP1B1	-0.57292	9.45854	-1.76801	0.113393	0.326422	-5.66105
ATP1B3	-0.669371	7.93132	-2.52663	0.0342433	0.176876	-4.51076
ATP2A1	-0.694936	1.31262	-1.12431	0.292106	0.534824	-5.75095
ATP2A2	0.636697	9.07353	2.88177	0.0195283	0.133867	-3.93696
ATP2A3	2.17457	4.11648	8.354	2.44495e-05	0.0070132	3.17986
ATP2B1	0.511086	6.72878	2.31748	0.0477553	0.207679	-4.84179
ATP2B4	-1.34969	6.36767	-3.11142	0.0136448	0.113567	-3.55958
ATP2C1	-0.493308	7.12599	-1.75997	0.11481	0.328523	-5.68252
ATP2C2	-0.197585	5.98456	-0.74823	0.47483	0.684281	-6.82744
ATP5A1	-0.1149	8.38765	-0.337919	0.743748	0.867	-7.07574
ATP5B	0.655818	10.0311	2.91064	0.0186629	0.131198	-3.8898
ATP5C1	0.10476	8.36634	0.51384	0.620659	0.789073	-6.99418
ATP5D	-0.78382	6.43692	-2.55328	0.0328236	0.173145	-4.46225
ATP5E	0.44423	8.11726	2.1465	0.062649	0.237566	-5.10194
ATP5F1	0.0845555	7.61234	0.380804	0.712838	0.848695	-7.06614
ATP5G1	0.461475	6.68842	1.63985	0.138015	0.359825	-5.84947
ATP5G2	0.383471	8.51306	1.82491	0.103828	0.312343	-5.58033
ATP5G3	0.302159	8.28412	1.45441	0.1823	0.419166	-6.09104
ATP5H	-0.291259	6.27118	-1.4408	0.186001	0.42314	-6.10808
ATP5I	0.249733	3.83348	0.96358	0.362281	0.598606	-6.40903
ATP5J	0.0164889	6.31069	0.0780195	0.939647	0.971872	-7.1379
ATP5J2	-0.0544952	5.68972	-0.19384	0.850926	0.926663	-7.0941
ATP5L	-0.0924318	6.51216	-0.460349	0.656996	0.81161	-7.02811
ATP5O	-0.289681	5.08921	-1.3193	0.222035	0.46286	-6.18913
ATP5S	0.294465	3.04799	0.908649	0.388963	0.619094	-6.31316
ATP5SL	-0.572383	5.47684	-2.39124	0.0424696	0.195715	-4.67573
ATP6AP1	0.364072	7.69187	1.72055	0.121993	0.337989	-5.73598
ATP6AP1L	-0.0977073	3.53338	-0.307156	0.766233	0.880411	-6.77727
ATP6AP2	0.350456	7.77525	1.44765	0.184133	0.421061	-6.10422
ATP6V0A1	-0.185027	5.95538	-0.885798	0.400472	0.629864	-6.71054
ATP6V0A2	0.657629	5.05587	2.19457	0.058052	0.229014	-4.96308
ATP6V0B	-0.0310369	6.60938	-0.142966	0.889701	0.947192	-7.13406
ATP6V0D1	0.000676339	5.68062	0.00224769	0.998259	0.999298	-7.1149
ATP6V0E1	-0.780036	7.16832	-2.87106	0.0198594	0.135031	-3.96335
ATP6V0E2	0.118998	3.49054	0.35488	0.731461	0.859661	-6.7591
ATP6V1A	-0.191723	6.26621	-0.740996	0.478978	0.687533	-6.84368
ATP6V1B2	0.108018	5.34135	0.510747	0.622732	0.790024	-6.95097
ATP6V1C1	0.333356	6.03377	1.5393	0.160655	0.391196	-5.97372
ATP6V1C2	0.269404	2.31724	0.726238	0.487514	0.693577	-6.3258
ATP6V1D	-0.0372566	5.50729	-0.162219	0.874983	0.939624	-7.08914
ATP6V1E1	0.0222177	6.60907	0.0933175	0.927848	0.966577	-7.1406
ATP6V1E2	0.898802	2.43223	2.4794	0.0369132	0.183716	-4.12217
ATP6V1F	-0.376189	5.86314	-1.33041	0.21851	0.460072	-6.22842
ATP6V1G1	0.195505	6.1224	0.960472	0.363754	0.599583	-6.64959
ATP6V1H	0.496283	5.30636	2.20886	0.0567507	0.226862	-4.96089
ATP7A	-0.0631408	5.54546	-0.271669	0.792462	0.895169	-7.06516
ATP7B	-0.0214097	4.76734	-0.0909098	0.929704	0.967114	-7.03401
ATP8A1	-0.715396	4.76237	-2.31757	0.0477491	0.207679	-4.71704
ATP8B1	-0.287549	7.75882	-1.29076	0.231315	0.47409	-6.30089
ATP8B3	-1.05421	-0.882955	-1.50294	0.169631	0.404198	-4.96617
ATP8B4	0.751634	0.383746	1.34178	0.214947	0.45694	-5.3965
ATP9A	0.721548	6.74609	1.64957	0.135989	0.357432	-5.83592
ATP9B	-0.528387	3.43126	-1.35099	0.2121	0.454029	-5.8797
ATPAF1	-0.163694	5.80302	-0.677283	0.516516	0.713923	-6.87179
ATPAF2	-0.00987274	4.14567	-0.0369423	0.971397	0.987774	-6.94447
ATPIF1	0.0398577	7.30371	0.191425	0.852758	0.926915	-7.12709
ATR	-0.206307	5.82682	-0.6892	0.509359	0.709543	-6.86405
ATRAID	0.385253	6.16713	1.88823	0.0940789	0.295899	-5.48712
ATRIP	-0.279651	3.206	-0.784884	0.454174	0.670545	-6.43029
ATRN	0.605559	6.19913	2.05796	0.0720657	0.256472	-5.23342
ATRX	0.577808	7.32002	1.99205	0.0799509	0.271152	-5.3416
ATXN1	-0.994214	5.00627	-2.60653	0.0301631	0.166609	-4.27921
ATXN10	0.291571	6.95028	1.15342	0.280629	0.524487	-6.4604
ATXN1L	0.00189893	5.43546	0.00830623	0.993567	0.997344	-7.09928
ATXN2	0.283831	6.18149	1.1679	0.275055	0.518232	-6.43538
ATXN2L	-0.180273	7.95012	-0.849756	0.419115	0.64527	-6.75838
ATXN3	-0.470961	4.00963	-1.7005	0.125807	0.343904	-5.52931
ATXN7	-0.548518	4.84555	-2.19649	0.057876	0.228881	-4.92192
ATXN7L1	-0.0540921	3.08731	-0.160416	0.87636	0.94032	-6.72943
ATXN7L2	0.00690817	2.52447	0.0157608	0.987795	0.995026	-6.63678
ATXN7L3	0.131577	6.46775	0.66083	0.526499	0.721908	-6.90717
ATXN7L3B	0.554828	7.01123	2.41417	0.0409485	0.191926	-4.69091
AUH	-0.523333	4.59622	-1.69232	0.127392	0.34569	-5.63455
AUNIP	0.52396	2.90793	1.43394	0.187891	0.425557	-5.7141
AUP1	-0.121191	7.05861	-0.576884	0.579207	0.760571	-6.96562
AURKA	0.86776	6.41677	3.01123	0.0159456	0.121503	-3.73287
AURKAIP1	-0.18426	6.30395	-0.654856	0.530151	0.724949	-6.90792
AURKB	0.205598	5.6926	0.710039	0.496993	0.701186	-6.84498
AURKC	-2.02001	-0.0160593	-3.1196	0.013473	0.112781	-2.74928
AUTS2	-1.40906	6.65836	-5.94362	0.000289464	0.0187367	0.484727
AVEN	0.396031	3.5765	1.03559	0.329399	0.570053	-6.29449
AVIL	0.791982	0.479783	1.52615	0.163849	0.396656	-5.18506
AVL9	-0.0466288	7.60002	-0.192612	0.851857	0.92674	-7.12589
AVPI1	-0.32493	5.10025	-1.48463	0.174316	0.410671	-5.98121
AXDND1	-1.66269	4.1294	-5.02652	0.000889974	0.030698	-0.493037
AXIN1	-0.167084	7.03254	-0.832681	0.428156	0.652877	-6.77657
AXIN2	-2.20811	7.09138	-7.70121	4.49831e-05	0.00921653	2.45445
AXL	-0.405073	-0.230389	-0.694904	0.505956	0.707111	-5.88613
AZGP1	-0.441113	7.92292	-1.32917	0.2189	0.46011	-6.25319
AZI2	-0.501198	3.94223	-1.62958	0.140187	0.361969	-5.61397
AZIN1	-0.025145	8.26724	-0.107703	0.91677	0.962009	-7.1333
AZU1	-1.88598	-1.50265	-2.04398	0.0736722	0.259825	-4.16528
B2M	-0.163134	10.5774	-0.494	0.634016	0.797649	-7.00143
B3GALNT1	3.05512	-1.98121	2.70807	0.0256804	0.15393	-3.2577
B3GALNT2	0.131247	4.49915	0.44526	0.66743	0.819323	-6.89695
B3GALT1	-5.10343	-2.4661	-5.02278	0.000894265	0.030698	-0.451148
B3GALT2	4.23103	-0.349343	4.32836	0.00226691	0.046818	-1.09338
B3GALT4	-0.585091	1.76981	-1.22924	0.252433	0.495273	-5.7183
B3GALT5	1.3555	5.28657	3.6502	0.00601594	0.0749554	-2.6779
B3GALT6	0.334597	3.95672	0.780714	0.456493	0.672374	-6.5949
B3GAT2	-1.83846	-0.832371	-2.44393	0.0390551	0.187948	-3.66614
B3GAT3	0.0676787	4.86172	0.30578	0.767244	0.881102	-6.99913
B3GNT2	0.158581	5.74608	0.678455	0.51581	0.713597	-6.87063
B3GNT3	0.206548	6.59273	0.781224	0.456209	0.672272	-6.8175
B3GNT4	-0.235671	1.93513	-0.579174	0.577731	0.759327	-6.33944
B3GNT5	-0.0901043	5.73434	-0.190818	0.853218	0.927127	-7.09692
B3GNT6	3.41751	-0.657355	4.69169	0.00138119	0.037739	-0.6312
B3GNT7	2.19194	-0.247917	3.12298	0.0134026	0.112484	-2.78987
B3GNT8	-1.18131	2.62819	-2.82183	0.0214589	0.14082	-3.55276
B3GNT9	-0.908587	2.02499	-2.43618	0.0395393	0.18862	-4.06931
B3GNTL1	-0.571071	3.74966	-1.6886	0.128121	0.346452	-5.49479
B4GALNT1	-1.66612	-0.859144	-2.0353	0.0746879	0.262118	-4.24692
B4GALNT3	-0.636036	5.61651	-1.41544	0.193072	0.431262	-6.10384
B4GALNT4	-0.44987	4.95519	-1.50736	0.168516	0.403115	-5.93383
B4GALT1	-0.370541	6.73777	-1.09457	0.304218	0.54782	-6.52316
B4GALT2	-0.0473806	5.67774	-0.194726	0.850254	0.926357	-7.09326
B4GALT3	-0.304303	6.1504	-1.31623	0.223016	0.46408	-6.25939
B4GALT4	-0.638658	5.67223	-1.89332	0.0933338	0.29463	-5.44872
B4GALT5	0.426971	6.96234	1.72446	0.121264	0.337763	-5.73273
B4GALT6	0.472096	2.2929	0.914715	0.385948	0.617938	-6.16987
B4GALT7	-0.473591	5.4071	-2.15957	0.061365	0.234813	-5.03298
B9D1	0.3983	4.11683	1.54184	0.160045	0.390374	-5.79095
B9D2	0.373229	1.64148	0.906078	0.390246	0.619746	-6.05879
BABAM1	-0.741338	4.28629	-2.4714	0.0373856	0.18481	-4.40458
BACE1	-1.08056	4.5444	-3.63344	0.00616779	0.0755996	-2.59399
BACE2	-0.050914	6.50472	-0.16835	0.870308	0.937221	-7.12874
BACH1	-0.379318	5.77589	-1.0395	0.327683	0.568436	-6.55096
BAD	-0.0402866	3.58356	-0.14236	0.890165	0.947223	-6.82948
BAG1	-0.10613	5.47714	-0.419641	0.685318	0.830702	-7.00397
BAG2	0.506823	1.18161	0.742147	0.478316	0.687248	-6.11826
BAG3	0.0222871	5.69822	0.106814	0.917454	0.962335	-7.10974
BAG4	0.313034	5.60202	1.38276	0.202527	0.442414	-6.15564
BAG5	-0.139118	6.01335	-0.700153	0.502836	0.704925	-6.86564
BAG6	0.0360469	7.95077	0.178395	0.862658	0.932673	-7.12538
BAHD1	-0.0896622	5.47663	-0.373605	0.71799	0.851899	-7.02408
BAIAP2	0.627334	4.11538	2.10543	0.0668577	0.246571	-4.98422
BAIAP2L1	-1.05628	7.44298	-2.45965	0.0380906	0.186522	-4.61846
BAIAP2L2	-0.0432887	5.82978	-0.145705	0.887604	0.946484	-7.11085
BAIAP3	-0.774952	4.53267	-1.19434	0.265108	0.508396	-6.24813
BAK1	0.18482	5.52973	0.886242	0.400247	0.629663	-6.69002
BAMBI	-4.83705	3.68056	-5.24456	0.000674278	0.0270196	-0.0197577
BANF1	0.465709	6.49492	2.03673	0.0745196	0.261741	-5.27176
BANK1	0.762645	-0.0589595	1.1751	0.272316	0.515933	-5.51456
BANP	-0.0490873	3.65288	-0.14974	0.884518	0.94502	-6.84112
BAP1	-0.476837	6.25779	-2.01421	0.0772112	0.266474	-5.29922
BARD1	-0.143101	3.8395	-0.49117	0.635933	0.798763	-6.75373
BARX2	0.666979	-0.0112593	1.19676	0.264215	0.507211	-5.49646
BASP1	-6.48061	2.98575	-4.25521	0.00251058	0.0488227	-1.21611
BATF	-0.419233	1.43677	-0.656004	0.529449	0.724524	-6.19523
BATF2	0.2716	3.86784	0.73968	0.479735	0.688123	-6.60963
BAX	-0.682325	5.91551	-2.13259	0.0640454	0.240809	-5.10231
BAZ1A	0.0115932	6.23048	0.0562088	0.956495	0.980364	-7.1375
BAZ1B	0.0331558	7.28765	0.125261	0.903275	0.955193	-7.13873
BAZ2A	0.385041	7.56567	1.70205	0.125507	0.343521	-5.76287
BAZ2B	-0.0586901	5.24587	-0.176827	0.863851	0.933279	-7.06719
BBC3	-1.34407	5.1924	-3.77721	0.00498632	0.0686933	-2.43891
BBIP1	-0.246937	3.27067	-0.711405	0.496189	0.700654	-6.50059
BBS1	-1.27521	-0.700466	-1.55383	0.157188	0.386916	-4.91889
BBS10	0.890202	3.6123	2.82386	0.0213905	0.140677	-3.78034
BBS12	-1.68965	2.07767	-3.24758	0.0110586	0.101853	-2.79267
BBS2	-0.327871	5.73391	-1.12995	0.289854	0.532513	-6.45374
BBS4	-0.270941	3.3347	-0.880154	0.403352	0.63239	-6.37446
BBS5	0.216579	2.7369	0.510914	0.62262	0.790024	-6.54271
BBS7	0.596113	3.55319	2.15355	0.0619533	0.236107	-4.81545
BBS9	0.176498	2.43338	0.524445	0.61358	0.784173	-6.47668
BBX	-0.264459	5.63594	-0.526743	0.612051	0.783144	-6.95749
BCAM	-1.68488	2.48541	-3.62118	0.00628154	0.0756794	-2.28061
BCAN	0.153025	2.67655	0.467166	0.652309	0.808916	-6.55228
BCAP29	0.999773	4.03916	3.02079	0.0157098	0.120992	-3.53533
BCAP31	0.671749	9.31432	2.89856	0.0190201	0.132147	-3.90991
BCAR1	-0.328243	6.0057	-1.48985	0.172968	0.40914	-6.03422
BCAR3	-0.118861	4.44482	-0.403983	0.696356	0.837002	-6.90161
BCAS1	-0.71549	4.35691	-2.0425	0.0738441	0.260289	-5.07939
BCAS2	-0.0923535	5.04852	-0.38317	0.711148	0.847424	-6.98644
BCAS3	-0.0829774	3.39286	-0.287915	0.780416	0.889259	-6.75712
BCAS4	0.643275	2.85769	1.63885	0.138226	0.359968	-5.4379
BCAT2	-0.60592	5.77418	-1.7519	0.116247	0.331211	-5.65998
BCCIP	0.567621	6.13438	1.97319	0.0823572	0.275549	-5.35966
BCDIN3D	0.9634	1.9542	2.47177	0.0373638	0.184786	-4.057
BCKDHB	0.769283	5.17106	2.96028	0.0172668	0.126752	-3.76145
BCKDK	-0.108032	6.25262	-0.457965	0.65864	0.812543	-7.02425
BCL10	0.384138	5.30297	1.26078	0.241416	0.484483	-6.28461
BCL11A	-0.274315	4.36008	-1.0454	0.325104	0.566403	-6.40324
BCL11B	0.57855	3.79186	1.69672	0.126537	0.344877	-5.52774
BCL2	4.18413	-2.69725	4.30091	0.00235522	0.0476508	-1.15232
BCL2L1	0.0143227	7.7528	0.0588985	0.954416	0.979462	-7.14323
BCL2L10	1.51169	-0.654605	2.31613	0.0478586	0.20772	-3.93727
BCL2L11	0.0757467	3.53909	0.239902	0.816181	0.908705	-6.80451
BCL2L12	-0.802453	4.78628	-2.05321	0.0726077	0.257536	-5.12273
BCL2L13	-0.296793	6.2547	-1.25362	0.243881	0.487225	-6.33762
BCL2L14	0.124424	6.25164	0.326852	0.751809	0.871517	-7.08093
BCL2L15	0.162614	5.40164	0.68904	0.509455	0.709543	-6.84192
BCL2L2	-0.325048	5.68209	-1.47582	0.176612	0.413059	-6.03556
BCL3	-1.08921	5.44709	-3.56977	0.00678285	0.0794492	-2.7928
BCL6	-1.09425	5.36751	-3.36567	0.00923127	0.0934566	-3.10552
BCL6B	0.517068	1.73552	1.2148	0.257616	0.500121	-5.76486
BCL7A	1.12052	4.38071	3.99468	0.00363443	0.0593838	-2.06736
BCL7B	-0.0888536	5.44148	-0.334329	0.74636	0.868318	-7.03691
BCL7C	-0.265281	4.07932	-1.00249	0.344221	0.583901	-6.39876
BCL9	-0.00426187	5.70983	-0.0198019	0.984666	0.993547	-7.11632
BCL9L	-0.15317	5.81549	-0.64231	0.537874	0.730469	-6.89693
BCLAF1	-0.0698292	7.57492	-0.329761	0.749687	0.870268	-7.08658
BCO2	-0.506792	-0.0693202	-0.740082	0.479504	0.688021	-5.87578
BCOR	-0.206852	5.63579	-0.898463	0.394064	0.623584	-6.68156
BCORL1	0.587601	4.21574	2.27006	0.051495	0.215951	-4.74627
BCR	-0.149819	6.31769	-0.563453	0.587908	0.76646	-6.96767
BCS1L	0.328122	4.6329	1.00551	0.342849	0.582379	-6.49676
BDH1	-0.596425	6.48641	-2.50171	0.0356267	0.180909	-4.54741
BDH2	0.0481435	2.7703	0.117845	0.908971	0.958344	-6.67724
BDKRB1	-0.582071	0.650641	-1.14598	0.283526	0.527247	-5.62119
BDKRB2	-0.676267	2.42518	-1.7344	0.119424	0.335259	-5.18367
BDP1	0.0500726	5.70722	0.175048	0.865205	0.934097	-7.09983
BEAN1	-1.60025	-0.91093	-1.75516	0.115664	0.330119	-4.62358
BECN1	0.253147	5.84047	1.11324	0.296568	0.53919	-6.48262
BEGAIN	-0.822437	0.630981	-1.5741	0.152466	0.380139	-5.09939
BEND3	0.796412	3.68949	2.18317	0.0591116	0.230517	-4.79732
BEND7	0.398302	4.37719	1.55996	0.155748	0.38474	-5.80732
BEST1	-1.06536	0.0197692	-1.01086	0.340428	0.580098	-5.6365
BEST4	-0.296865	0.125626	-0.555344	0.593196	0.769043	-6.03639
BET1	-0.329614	5.33617	-1.36638	0.207416	0.448163	-6.15109
BET1L	-0.371665	5.39412	-1.64109	0.137754	0.359364	-5.79426
BEX2	-0.664188	2.56721	-0.91272	0.386938	0.618219	-6.18092
BEX4	-0.780959	2.44079	-0.952426	0.367587	0.603512	-6.11695
BEX5	-0.657036	1.04615	-0.909444	0.388567	0.619082	-5.91775
BFAR	-0.153286	6.70513	-0.737928	0.480744	0.688742	-6.85251
BFSP1	-0.676508	3.20537	-1.47311	0.177323	0.413963	-5.67638
BGN	3.41019	-1.47655	4.84799	0.00112272	0.0340711	-0.468456
BHLHA15	0.203331	1.06275	0.412605	0.690269	0.833383	-6.28758
BHLHB9	1.03092	2.50567	2.77596	0.0230683	0.14587	-3.67315
BHLHE40	-0.446575	8.45015	-1.53545	0.161585	0.392868	-5.98447
BHLHE41	-0.407073	4.01313	-0.678983	0.515492	0.713506	-6.65817
BICC1	-0.916232	0.822077	-1.09664	0.303362	0.546879	-5.68779
BICD1	0.547832	2.50827	1.25312	0.244055	0.48728	-5.8598
BICD2	-0.00225621	4.74398	-0.00820153	0.993648	0.997344	-7.03614
BID	-0.00184555	6.03413	-0.00605869	0.995308	0.998014	-7.13241
BIK	-0.320321	4.16744	-1.0601	0.318748	0.560926	-6.35362
BIN1	0.612695	6.98657	2.37422	0.0436348	0.198533	-4.75368
BIN2	-1.11742	3.06572	-3.26228	0.0108118	0.100929	-2.937
BIN3	-0.282189	3.13158	-0.848873	0.419579	0.645445	-6.36185
BIRC2	-0.115638	5.83978	-0.406958	0.694253	0.835642	-7.03131
BIRC3	0.746184	5.19291	1.68303	0.129218	0.34865	-5.73085
BIRC5	0.228586	3.63453	0.620128	0.551689	0.740403	-6.65093
BIRC6	-0.0217647	7.09375	-0.0833973	0.935497	0.970301	-7.14341
BIVM	0.739661	3.64975	2.56084	0.0324318	0.171992	-4.20106
BLCAP	-0.364043	7.58914	-1.73829	0.118711	0.334496	-5.71314
BLM	0.620732	3.83205	1.77451	0.112261	0.32483	-5.42581
BLMH	1.0363	4.95461	2.67613	0.0270119	0.15892	-4.19422
BLNK	2.61935	1.693	4.82235	0.00116126	0.0346469	-0.563107
BLOC1S1	0.0484802	2.83342	0.152899	0.882102	0.94358	-6.68451
BLOC1S2	0.198141	3.95214	0.628805	0.54626	0.736564	-6.70256
BLOC1S3	-0.524099	4.29005	-1.87264	0.0963949	0.300185	-5.32911
BLOC1S4	0.604475	4.59735	2.15774	0.0615433	0.235099	-4.97143
BLOC1S5	0.278519	4.27447	1.08941	0.306359	0.550171	-6.35835
BLOC1S6	0.417755	5.92524	1.95082	0.0853002	0.280011	-5.38678
BLVRA	-1.04563	0.744671	-1.23843	0.249181	0.492119	-5.51702
BLVRB	-1.14975	6.64317	-3.56334	0.00684856	0.0794975	-2.85791
BLZF1	-0.360459	4.96466	-1.5863	0.149684	0.376072	-5.83203
BMF	-1.27794	3.45315	-2.47027	0.0374531	0.18481	-4.23547
BMI1	-0.0403547	5.23463	-0.192461	0.851971	0.926786	-7.06338
BMP1	-0.638383	2.75459	-1.7511	0.11639	0.331279	-5.22011
BMP2	-0.743802	5.77714	-2.95598	0.0173832	0.127273	-3.79303
BMP2K	0.452851	3.52017	1.32162	0.221295	0.461838	-5.96614
BMP4	-0.0209059	8.01414	-0.0808446	0.937466	0.971166	-7.13885
BMP7	0.527151	7.03633	2.41655	0.0407932	0.191594	-4.6872
BMP8B	-0.244882	2.82648	-0.666173	0.523244	0.719509	-6.44695
BMPR1A	0.3039	5.25825	1.37583	0.204584	0.444858	-6.14136
BMPR2	-0.396122	5.42601	-1.62218	0.141772	0.364057	-5.82217
BMS1	0.302445	6.51639	1.49504	0.171637	0.407558	-6.043
BMX	0.671329	0.85311	1.37249	0.205582	0.445712	-5.43443
BNIP1	-0.09286	3.93274	-0.345789	0.738037	0.863466	-6.83852
BNIP2	-0.284151	6.08111	-1.10024	0.301876	0.545417	-6.50351
BNIP3	0.63101	6.68779	2.84351	0.0207388	0.138463	-4.00585
BNIP3L	-0.085553	6.55521	-0.309666	0.764389	0.879388	-7.09194
BNIPL	-0.751267	0.339525	-1.42586	0.190139	0.428289	-5.2438
BOD1	-0.538842	5.87595	-2.07012	0.0706944	0.254397	-5.19771
BOD1L1	0.0211347	5.95497	0.0854567	0.933908	0.969276	-7.12513
BOK	-1.08031	4.01604	-2.92181	0.018339	0.130137	-3.63048
BOLA1	-0.350146	3.98653	-1.28655	0.232711	0.475515	-6.0683
BOLA3	0.262513	4.57003	1.01692	0.3377	0.577738	-6.47639
BORA	0.317633	4.15813	1.24846	0.24567	0.489292	-6.16336
BPGM	-0.216577	3.65682	-0.64894	0.533784	0.727729	-6.62067
BPHL	0.652099	3.83842	2.37715	0.043432	0.19788	-4.52023
BPNT1	-0.196457	6.54827	-0.990177	0.349861	0.588788	-6.62905
BPTF	0.421588	6.21518	1.7625	0.114362	0.32775	-5.67037
BRAF	-0.573991	5.11683	-1.94771	0.0857169	0.280821	-5.32688
BRAP	0.572789	4.86217	2.46196	0.037951	0.186232	-4.52686
BRAT1	-0.694397	6.21832	-2.8733	0.0197898	0.1348	-3.94618
BRCA1	0.47792	4.84953	1.43427	0.1878	0.425508	-6.03147
BRCA2	0.566638	3.6178	1.55267	0.157462	0.387311	-5.69291
BRCC3	0.486259	6.06245	1.98679	0.0806159	0.272121	-5.33767
BRD1	0.0924985	5.62258	0.430543	0.67768	0.825967	-7.01041
BRD2	0.18159	7.91281	0.850756	0.418589	0.644999	-6.75698
BRD3	0.198173	4.64355	0.816907	0.436627	0.658467	-6.67011
BRD4	-0.690387	6.5207	-2.86284	0.0201179	0.135954	-3.97119
BRD7	0.0468157	5.96978	0.222235	0.829461	0.914936	-7.10262
BRD8	0.000387419	5.38663	0.00141023	0.998908	0.99957	-7.09593
BRD9	-0.658548	5.75027	-2.4601	0.0380634	0.186473	-4.58312
BRE	0.456579	4.56656	1.83384	0.102398	0.310321	-5.4514
BRF1	-0.279798	4.97138	-1.05625	0.320403	0.562535	-6.47434
BRF2	0.393751	4.06753	1.30435	0.226855	0.468669	-6.0835
BRI3	-1.23317	6.07845	-3.24612	0.0110834	0.101853	-3.33657
BRI3BP	1.35837	7.04276	4.42012	0.00199661	0.0436927	-1.56883
BRICD5	-0.614049	2.74926	-1.36254	0.208577	0.44981	-5.73303
BRIP1	0.295337	3.75518	0.96643	0.360935	0.597525	-6.39328
BRIX1	0.0443278	5.6306	0.187216	0.855953	0.929081	-7.09295
BRK1	-0.645445	7.56458	-2.60872	0.0300581	0.16647	-4.38237
BRMS1	-0.186933	5.20547	-0.612696	0.556364	0.744202	-6.87519
BRMS1L	0.806749	2.26126	2.13831	0.0634671	0.239542	-4.61412
BROX	-0.533817	6.6265	-2.386	0.0428251	0.196442	-4.73286
BRPF1	-0.434425	4.8024	-1.78544	0.110379	0.321474	-5.53383
BRPF3	0.226941	5.03922	0.978865	0.355104	0.592724	-6.5663
BRSK1	-1.58569	-0.121631	-2.60394	0.0302869	0.166856	-3.50803
BRSK2	1.26694	1.0615	2.10936	0.0664434	0.24568	-4.47073
BRWD1	-0.466788	6.15016	-2.32711	0.0470302	0.20614	-4.81433
BRWD3	-0.0417142	6.60314	-0.149658	0.88458	0.94502	-7.13292
BSCL2	0.489578	-0.221514	0.913591	0.386506	0.618017	-5.74011
BSDC1	-0.418329	6.11706	-1.70578	0.124792	0.342274	-5.74461
BSG	-0.49684	9.5521	-1.94718	0.085789	0.280986	-5.39968
BSN	-0.900243	-1.01788	-1.27152	0.237755	0.481095	-5.22432
BSPRY	-0.265823	5.48983	-0.828581	0.430347	0.654289	-6.73288
BST1	-1.52771	-0.329625	-2.39836	0.0419913	0.194664	-3.78984
BST2	2.20041	3.80629	2.92942	0.0181214	0.12923	-3.63095
BTAF1	0.0989473	6.16012	0.303523	0.768904	0.882145	-7.08633
BTBD1	0.179978	6.44516	0.903045	0.391763	0.621162	-6.71079
BTBD10	-0.125491	4.87079	-0.537201	0.60512	0.7779	-6.89098
BTBD16	1.93568	2.17987	5.30148	0.00062784	0.026571	0.0122225
BTBD19	0.647825	0.39315	0.834309	0.427288	0.652461	-5.91237
BTBD2	-0.388895	6.69023	-1.75968	0.11486	0.328594	-5.68133
BTBD3	0.395138	6.49272	1.45224	0.182887	0.419515	-6.09801
BTBD6	-1.19364	5.39534	-4.44908	0.00191868	0.0430448	-1.46321
BTBD7	-0.140616	5.33433	-0.643901	0.53689	0.729686	-6.86527
BTBD8	-0.0415716	-1.15325	-0.0597104	0.953788	0.979201	-6.00317
BTBD9	-0.131255	4.15483	-0.405067	0.69559	0.836626	-6.8526
BTC	-0.928345	1.89937	-1.91284	0.090529	0.28988	-4.83252
BTD	-0.703365	4.21149	-2.30157	0.048979	0.2106	-4.65993
BTF3	-0.110682	9.72778	-0.404628	0.6959	0.836766	-7.0466
BTF3L4	0.858834	4.63459	3.79039	0.00489071	0.0679404	-2.40739
BTG1	-0.330784	7.75621	-1.00354	0.343741	0.583357	-6.61689
BTG2	0.52965	6.41034	2.24237	0.0538107	0.221414	-4.95502
BTG3	0.333561	5.03357	1.25813	0.242324	0.485778	-6.26534
BTLA	-6.24435	-2.56878	-5.35271	0.000589019	0.0255321	-0.124797
BTN1A1	1.45986	-0.671339	1.95406	0.0848672	0.279753	-4.45347
BTN2A1	-0.152388	5.19288	-0.614653	0.55513	0.74294	-6.87347
BTN2A2	0.0989196	3.1606	0.264362	0.797898	0.898715	-6.72484
BTN3A1	-0.319535	5.0136	-0.899878	0.393352	0.622687	-6.63003
BTN3A2	-0.136423	5.18362	-0.386334	0.708891	0.846469	-6.99616
BTN3A3	-0.412972	4.29734	-0.803877	0.44371	0.664047	-6.61184
BTNL3	-1.24173	2.38012	-2.39216	0.0424071	0.195567	-4.1787
BTNL8	-0.292802	4.00414	-0.817159	0.43649	0.658467	-6.55386
BTNL9	-0.549692	2.26216	-0.904335	0.391117	0.620462	-6.13873
BTRC	0.344449	4.36039	1.48185	0.175038	0.411473	-5.9072
BUB1	0.411654	6.19147	1.34461	0.21407	0.456127	-6.22777
BUB1B	0.322296	5.50106	0.988074	0.350831	0.589345	-6.59321
BUB3	0.322246	7.16754	1.50458	0.169216	0.403583	-6.03335
BUD13	0.245376	4.74035	1.07422	0.31273	0.555256	-6.43885
BUD31	-0.394991	5.71158	-1.40136	0.197098	0.436538	-6.13169
BYSL	0.584934	4.89364	1.93571	0.0873443	0.283561	-5.33939
BZRAP1	-1.53084	1.36994	-2.83304	0.0210835	0.139635	-3.34017
BZW1	0.0917821	7.26467	0.392938	0.70419	0.843277	-7.0623
BZW2	0.0412548	7.30046	0.155459	0.880146	0.942424	-7.13401
C10orf10	0.465921	1.12041	0.978838	0.355117	0.592724	-5.90327
C10orf107	2.79727	-1.51895	3.32249	0.00985975	0.0968566	-2.41656
C10orf11	-0.68361	-1.0817	-0.623645	0.549484	0.738827	-5.79594
C10orf12	-0.284277	3.3077	-0.801867	0.44481	0.664527	-6.43611
C10orf2	0.901515	5.034	3.13992	0.0130555	0.110796	-3.46316
C10orf35	-0.193484	3.64559	-0.682193	0.51356	0.712033	-6.59609
C10orf54	-0.353288	3.35363	-0.713593	0.494904	0.699925	-6.51081
C10orf76	0.37952	4.88449	1.62394	0.141393	0.363855	-5.78361
C10orf82	-1.37706	2.31406	-2.82914	0.0212133	0.140059	-3.48501
C10orf88	0.214649	3.26487	0.704094	0.500502	0.703296	-6.52135
C10orf99	-0.796604	6.2371	-2.99885	0.0162568	0.122859	-3.74465
C11orf1	0.619377	4.25886	2.24998	0.0531636	0.219525	-4.78396
C11orf16	5.21005	-2.58843	4.72533	0.00132057	0.0368222	-0.64881
C11orf24	-0.0641257	5.69354	-0.279965	0.786303	0.892116	-7.07166
C11orf31	0.261878	5.16309	0.944367	0.371455	0.607075	-6.61063
C11orf42	-0.454606	-1.24733	-0.609894	0.558132	0.745482	-5.78802
C11orf45	0.175638	0.218082	0.238674	0.817102	0.909315	-6.19926
C11orf49	-0.417291	5.84063	-1.92464	0.0888729	0.286721	-5.41567
C11orf53	-1.67584	1.84005	-2.00385	0.0784806	0.268708	-4.65483
C11orf54	0.574221	5.69442	2.08672	0.0688649	0.250755	-5.17184
C11orf57	0.088072	5.33649	0.421158	0.684253	0.830107	-6.99564
C11orf58	0.176358	6.88327	0.887495	0.399609	0.629274	-6.72809
C11orf63	-1.39158	-0.918382	-1.24173	0.248023	0.49125	-5.25391
C11orf65	0.6972	-0.761883	1.06692	0.315827	0.558299	-5.51855
C11orf68	-0.203634	4.61094	-0.869407	0.408876	0.637244	-6.61197
C11orf70	1.94189	0.841399	2.95473	0.0174172	0.127378	-3.16029
C11orf73	0.127835	4.56765	0.564481	0.58724	0.766053	-6.84169
C11orf74	0.0278497	1.87156	0.0699234	0.945897	0.975835	-6.5147
C11orf80	-0.564702	2.95543	-1.44036	0.186124	0.42327	-5.67617
C11orf84	0.562656	4.67023	2.36082	0.0445751	0.201043	-4.6652
C11orf86	0.150232	1.51398	0.20474	0.84267	0.923203	-6.43422
C12orf10	0.625537	5.10114	2.62918	0.0290986	0.164308	-4.2841
C12orf29	0.987996	4.46572	3.91616	0.00407094	0.06218	-2.19659
C12orf4	0.279948	3.39941	0.78458	0.454343	0.670545	-6.48701
C12orf43	0.954108	3.53308	3.25772	0.0108878	0.101399	-3.08263
C12orf45	0.206117	4.32891	0.805538	0.442803	0.663694	-6.63448
C12orf49	0.569736	5.30166	2.55493	0.0327377	0.172763	-4.41774
C12orf56	0.596308	0.215594	1.09119	0.305617	0.549465	-5.64311
C12orf57	0.310343	2.2158	0.792893	0.449741	0.667502	-6.25635
C12orf60	0.711381	0.0301072	1.26813	0.238906	0.482146	-5.42451
C12orf65	0.894129	4.61447	3.75832	0.00512677	0.0697214	-2.45413
C12orf66	1.38906	3.50891	4.25495	0.00251149	0.0488227	-1.56783
C12orf73	0.799619	3.6326	2.62525	0.0292806	0.164542	-4.09727
C12orf75	0.777931	7.11115	3.7373	0.00528799	0.070307	-2.59524
C12orf76	0.836427	2.29082	2.37926	0.0432861	0.197527	-4.25213
C14orf1	0.123026	6.09312	0.439024	0.671764	0.822173	-7.02925
C14orf119	-0.0724481	5.81959	-0.353396	0.732533	0.860059	-7.05291
C14orf142	0.0714957	2.98275	0.216549	0.833748	0.918261	-6.7017
C14orf159	-0.852269	5.21812	-3.31066	0.0100396	0.0977501	-3.18679
C14orf166	-0.0418468	7.49873	-0.195458	0.849699	0.926251	-7.12586
C14orf2	0.114704	6.80164	0.559021	0.590795	0.768103	-6.97581
C14orf28	-0.499298	2.81165	-1.24404	0.247215	0.490756	-5.8906
C14orf37	1.47229	1.03737	1.76879	0.113258	0.326251	-4.95868
C14orf79	-0.282999	3.95363	-0.813176	0.438647	0.660144	-6.54861
C14orf80	-0.196341	3.35539	-0.430867	0.677453	0.825875	-6.68934
C14orf93	0.245876	2.78222	0.788946	0.451922	0.669084	-6.36343
C15orf39	0.992074	5.4821	4.03713	0.00341954	0.0572496	-2.1025
C15orf40	0.750541	3.42536	2.30913	0.048394	0.209	-4.55607
C15orf41	0.322032	3.4512	0.856672	0.415491	0.642367	-6.4376
C15orf48	0.837679	2.86387	2.01139	0.0775544	0.267169	-4.91092
C15orf52	-1.96092	4.82054	-5.68033	0.000394963	0.0212424	0.291818
C15orf57	0.270726	2.63091	0.800507	0.445555	0.665023	-6.32607
C15orf61	0.207969	1.82865	0.56023	0.590007	0.767793	-6.34675
C15orf62	-0.465183	0.413704	-0.741932	0.47844	0.687248	-5.9548
C15orf65	-0.525906	0.637498	-0.770343	0.462296	0.67593	-5.96856
C16orf13	-0.115338	6.38014	-0.496197	0.63253	0.796556	-7.00753
C16orf45	0.0329996	4.36379	0.0408753	0.968354	0.986142	-6.98172
C16orf46	0.544539	-0.259135	0.885112	0.400821	0.629969	-5.76035
C16orf52	-0.240383	3.37976	-0.818336	0.435855	0.658244	-6.43782
C16orf58	0.130841	5.57734	0.60845	0.559045	0.746089	-6.90849
C16orf59	-0.23545	3.3644	-0.579337	0.577626	0.759267	-6.60934
C16orf62	0.0250356	4.69562	0.100843	0.92205	0.964134	-7.02495
C16orf70	-0.0069051	3.9531	-0.0237199	0.981632	0.992145	-6.91061
C16orf72	-0.404116	6.167	-1.85368	0.0992865	0.305491	-5.5348
C16orf74	-0.935195	0.773299	-1.66092	0.133656	0.35382	-5.00272
C16orf86	0.211447	-1.14647	0.286907	0.781162	0.889881	-5.96955
C16orf87	0.640351	3.19469	2.10483	0.0669216	0.246736	-4.82558
C16orf89	2.93072	0.0176221	3.03858	0.0152801	0.119107	-2.94048
C16orf91	-0.0484072	5.18007	-0.229524	0.823975	0.912076	-7.05021
C16orf95	0.477852	-0.252524	0.885588	0.400579	0.629879	-5.75939
C17orf49	-0.945495	-1.33356	-1.21404	0.257893	0.500584	-5.24397
C17orf51	0.871039	3.03111	2.82184	0.0214586	0.14082	-3.68512
C17orf53	0.475108	2.88395	1.41878	0.192127	0.430327	-5.72748
C17orf58	0.779904	3.77529	3.03951	0.015258	0.119107	-3.46402
C17orf62	-0.197801	5.24237	-0.64096	0.538709	0.730915	-6.85919
C17orf67	-0.435703	0.719624	-0.786276	0.453402	0.67009	-5.97382
C17orf75	0.234633	4.56905	1.04659	0.324587	0.566185	-6.44579
C17orf80	0.586045	3.46515	2.08649	0.0688902	0.250755	-4.90132
C17orf89	0.146773	3.86534	0.433168	0.675846	0.824713	-6.79679
C17orf97	1.286	-0.635476	2.05463	0.0724454	0.257371	-4.3139
C18orf21	-0.373661	3.49449	-1.06512	0.316598	0.559088	-6.22238
C18orf25	-0.666189	4.62167	-2.7132	0.025473	0.153289	-4.07543
C18orf54	-0.746393	2.02611	-1.65513	0.134842	0.355815	-5.22199
C18orf8	0.0680703	3.29992	0.203238	0.843806	0.923899	-6.76675
C19orf12	-0.45451	4.34554	-1.66995	0.131826	0.351499	-5.62991
C19orf24	-0.401974	5.35547	-1.29575	0.229669	0.472216	-6.23738
C19orf25	-0.503203	4.44426	-1.49338	0.172063	0.408045	-5.88152
C19orf43	-0.540331	6.78196	-2.06485	0.0712855	0.255031	-5.23144
C19orf44	-0.192877	1.41551	-0.465918	0.653166	0.809332	-6.3121
C19orf45	-0.512105	1.21292	-1.20446	0.261381	0.504301	-5.65493
C19orf47	-0.384502	3.38377	-1.03616	0.329151	0.569962	-6.23067
C19orf48	-0.421483	6.83976	-1.52339	0.16453	0.397648	-6.00764
C19orf52	-0.546118	4.38947	-2.0735	0.0703185	0.25361	-5.04569
C19orf53	-0.540647	6.53887	-2.15189	0.0621166	0.236519	-5.09584
C19orf54	-0.45492	4.54454	-1.89367	0.0932829	0.294544	-5.34117
C19orf57	-0.778787	4.38401	-1.58107	0.150872	0.377781	-5.7433
C19orf60	-1.20995	5.30888	-4.47917	0.00184117	0.0423148	-1.41167
C19orf66	-0.858044	3.72307	-3.06212	0.0147304	0.117545	-3.37029
C19orf68	-0.638297	2.10088	-1.71724	0.122615	0.339033	-5.15386
C19orf70	-0.587594	5.28216	-1.69172	0.127511	0.34569	-5.71093
C19orf71	0.0362479	0.238003	0.067263	0.947952	0.97616	-6.22668
C19orf73	-0.401484	-0.0304457	-0.676787	0.516816	0.714182	-5.93076
C1D	0.301677	3.74187	1.1499	0.281996	0.525614	-6.20158
C1GALT1	0.105418	6.46924	0.517076	0.618494	0.787174	-6.99759
C1GALT1C1	0.747279	6.08879	3.07703	0.014393	0.116479	-3.62144
C1orf106	-0.747667	6.26529	-2.23492	0.0544512	0.222212	-4.95838
C1orf109	0.551377	4.47749	1.84385	0.100817	0.308567	-5.4257
C1orf112	0.210119	3.79689	0.496337	0.632435	0.796556	-6.75457
C1orf115	0.947575	3.36865	2.16831	0.0605208	0.233893	-4.76538
C1orf116	0.633708	5.69192	1.69472	0.126926	0.345208	-5.74661
C1orf122	0.456961	4.191	1.70309	0.125308	0.343196	-5.58356
C1orf123	0.247062	4.39632	1.06906	0.314918	0.557547	-6.39803
C1orf131	0.0631913	4.88112	0.283773	0.783482	0.890894	-7.00833
C1orf145	-2.30382	-1.3556	-2.91035	0.0186714	0.131198	-2.95876
C1orf159	-0.503608	4.49261	-1.47466	0.176915	0.413335	-5.91329
C1orf162	-0.471275	0.00192409	-0.74778	0.475087	0.684575	-5.88224
C1orf174	-0.282811	5.12741	-1.3102	0.224958	0.466093	-6.20375
C1orf194	4.9697	-1.62427	5.27402	0.000649791	0.0268537	-0.0195839
C1orf198	0.0695507	6.00599	0.270332	0.793455	0.895742	-7.09113
C1orf204	-0.937396	-1.03051	-1.22902	0.252512	0.495292	-5.26781
C1orf21	-0.160762	6.51593	-0.773782	0.460366	0.674616	-6.82276
C1orf210	-0.470497	4.85398	-1.86894	0.0969536	0.301427	-5.41808
C1orf216	-0.69733	2.96393	-1.8659	0.0974133	0.30219	-5.09212
C1orf226	-0.571755	4.95799	-2.37887	0.0433129	0.197527	-4.64989
C1orf228	0.49077	-1.31201	0.508663	0.624131	0.790994	-5.86067
C1orf233	0.717194	2.11849	1.57694	0.151814	0.379401	-5.38974
C1orf27	-0.0208803	5.92482	-0.102394	0.920856	0.963568	-7.12165
C1orf35	-0.332735	5.17429	-1.39169	0.199906	0.439066	-6.10647
C1orf43	-0.083049	8.38585	-0.380256	0.713229	0.848904	-7.05906
C1orf50	-0.223652	2.89422	-0.714845	0.494169	0.69957	-6.42556
C1orf52	0.991233	3.84692	3.65838	0.00594322	0.0744986	-2.50903
C1orf53	0.714732	-0.362046	1.08942	0.306355	0.550171	-5.55628
C1orf54	-0.264989	-0.163884	-0.44037	0.670827	0.821944	-6.04986
C1orf56	0.299974	2.67322	0.909776	0.388401	0.619082	-6.24047
C1orf61	-1.12048	0.487927	-0.844054	0.422119	0.647654	-5.85922
C1orf74	0.603782	2.34413	1.63482	0.139075	0.360765	-5.34903
C1QBP	0.718784	7.86536	2.42153	0.0404713	0.191111	-4.67477
C1QL1	-1.32591	0.103364	-1.31342	0.22392	0.464936	-5.31841
C1QTNF1	-1.45653	2.47016	-3.10789	0.0137198	0.113567	-3.07175
C1QTNF3	-0.617159	0.732255	-1.23473	0.250487	0.493556	-5.53629
C1QTNF6	-0.295762	2.78638	-0.841957	0.423228	0.648584	-6.30062
C1R	-0.712736	0.729548	-1.1321	0.288997	0.531977	-5.64378
C1RL	0.484339	4.82844	1.88166	0.0950487	0.297666	-5.41216
C1S	-0.82751	1.64289	-1.33277	0.217766	0.459778	-5.56652
C2	-0.296539	2.61916	-0.41897	0.68579	0.831027	-6.54834
C20orf144	-0.145876	-1.08521	-0.199198	0.846865	0.924754	-5.99083
C20orf194	0.145069	-0.180424	0.26486	0.797527	0.898453	-6.125
C20orf195	0.76445	0.140149	1.03577	0.329323	0.570053	-5.68982
C20orf196	0.874444	3.80661	2.52987	0.0340673	0.176377	-4.27765
C20orf24	0.299836	2.82506	0.883488	0.401649	0.630509	-6.29337
C20orf27	0.352977	6.29885	1.01152	0.340129	0.579835	-6.60368
C20orf85	8.44889	-0.865341	6.39467	0.00017351	0.0144495	1.1047
C20orf96	-0.482838	5.48906	-1.33204	0.217994	0.459778	-6.20176
C21orf140	-0.792671	-1.36631	-1.00154	0.344653	0.58429	-5.45698
C21orf2	-0.637688	2.31773	-1.65359	0.135157	0.356058	-5.27806
C21orf33	0.336652	6.30189	1.08605	0.30776	0.551133	-6.52702
C21orf58	-0.136429	3.08812	-0.383514	0.710902	0.847424	-6.6604
C21orf59	-0.233569	3.29233	-0.761159	0.467475	0.679658	-6.46763
C21orf91	0.538248	3.03702	1.72782	0.120639	0.337057	-5.34555
C22orf23	0.0061221	2.22341	0.0166147	0.987133	0.994918	-6.58071
C22orf29	-0.0184252	5.34783	-0.0820005	0.936575	0.97095	-7.08915
C22orf39	0.551055	3.556	1.89	0.0938193	0.295299	-5.20904
C22orf46	-0.10451	3.0143	-0.30907	0.764827	0.879578	-6.67476
C2CD2	0.359907	5.22387	1.65454	0.134963	0.355967	-5.77192
C2CD2L	-0.490529	4.75463	-2.0228	0.0761738	0.264157	-5.17694
C2CD3	0.326711	3.71932	0.95397	0.366849	0.603002	-6.39946
C2CD4A	-0.593447	3.63558	-0.750037	0.473797	0.683519	-6.52658
C2CD4B	-0.377061	0.993307	-0.441136	0.670294	0.821823	-6.24274
C2CD4D	1.02008	0.381068	1.7763	0.111951	0.324441	-4.8409
C2CD5	0.654805	6.01768	3.0821	0.01428	0.116205	-3.61197
C2orf15	0.552047	2.17716	1.44041	0.186109	0.42327	-5.57295
C2orf16	0.892264	-0.514169	1.22926	0.252429	0.495273	-5.38884
C2orf42	0.0628467	2.38985	0.167689	0.870812	0.937542	-6.59809
C2orf44	0.747429	2.41808	1.91213	0.0906301	0.28988	-4.97516
C2orf47	0.512418	4.85126	1.90422	0.0917577	0.291672	-5.38151
C2orf49	0.126147	5.00848	0.583396	0.575015	0.757377	-6.88101
C2orf54	1.09874	4.00795	4.23749	0.00257373	0.0492173	-1.66176
C2orf61	-1.32079	1.22497	-2.77699	0.0230309	0.14587	-3.41472
C2orf66	-2.65043	-1.14081	-2.97746	0.016809	0.12484	-2.8699
C2orf68	0.482931	4.64851	1.95514	0.0847239	0.279554	-5.28351
C2orf69	0.213124	4.99973	0.98882	0.350487	0.58921	-6.55278
C2orf70	1.37942	1.11331	2.72344	0.0250638	0.152118	-3.54772
C2orf72	1.87996	4.02955	4.58609	0.00159195	0.0399784	-1.15345
C2orf76	0.316634	2.28117	0.884326	0.401222	0.630122	-6.19088
C2orf81	1.14534	0.892102	2.34625	0.0456201	0.202944	-4.08952
C2orf82	-0.742216	5.03749	-1.93402	0.0875767	0.284109	-5.33349
C2orf88	-1.01239	1.71404	-1.26345	0.2405	0.483652	-5.65152
C3	-0.721907	0.342105	-0.765684	0.464918	0.677562	-5.91444
C3orf14	-1.27795	2.63203	-3.14609	0.0129315	0.110709	-3.04385
C3orf17	-0.501614	5.94688	-1.9247	0.0888642	0.286721	-5.41991
C3orf18	-1.55666	0.87506	-1.97937	0.0815613	0.274308	-4.55001
C3orf33	-0.00169071	2.86868	-0.00539371	0.995823	0.998065	-6.70249
C3orf35	-1.2349	0.969804	-2.39755	0.0420454	0.194664	-3.95961
C3orf38	-0.312068	4.50667	-1.19114	0.266299	0.509468	-6.26783
C3orf52	-0.678923	4.08558	-1.97568	0.0820351	0.274889	-5.1361
C3orf58	0.118475	4.58541	0.39471	0.70293	0.842334	-6.93206
C3orf62	-0.264192	1.87941	-0.700884	0.502402	0.704552	-6.24728
C3orf67	-1.88937	2.8174	-4.41796	0.00200257	0.0436927	-1.1573
C3orf70	1.30258	1.37338	1.44767	0.184125	0.421061	-5.43868
C4A	-0.626717	-1.2125	-0.88735	0.399683	0.629302	-5.58421
C4BPA	-0.625366	2.13886	-1.36267	0.208537	0.44981	-5.62312
C4BPB	-0.999661	2.73332	-1.64403	0.13714	0.358703	-5.34765
C4orf19	0.0856621	3.35172	0.27129	0.792743	0.895252	-6.75971
C4orf27	0.343508	3.97423	1.28001	0.234897	0.477991	-6.09558
C4orf3	0.169856	7.65089	0.745318	0.476497	0.685688	-6.84642
C4orf32	-1.83439	3.42556	-4.79668	0.00120128	0.0352412	-0.707775
C4orf33	-0.00899802	4.48481	-0.0321057	0.975141	0.989087	-6.99988
C4orf36	-0.693202	2.14644	-1.76273	0.114322	0.32775	-5.09609
C4orf46	0.41545	4.21585	1.64408	0.13713	0.358703	-5.66888
C4orf47	1.02468	0.235612	1.33868	0.215914	0.458043	-5.38122
C4orf48	-0.101223	3.23041	-0.353309	0.732596	0.860059	-6.70174
C5	1.55716	0.776666	2.612	0.029902	0.166011	-3.6735
C5AR1	0.142856	-0.334784	0.215373	0.834635	0.918864	-6.11197
C5AR2	0.195903	-0.271253	0.300679	0.770997	0.883066	-6.1011
C5orf15	-0.0800938	5.71669	-0.326481	0.75208	0.871597	-7.05734
C5orf22	-0.252268	5.02886	-0.94205	0.372573	0.608153	-6.59387
C5orf24	0.139687	5.16201	0.551954	0.595414	0.770449	-6.9139
C5orf28	-0.0685056	4.00117	-0.263832	0.798293	0.898893	-6.87915
C5orf30	-0.805217	5.71186	-2.31368	0.048045	0.208249	-4.80819
C5orf34	-0.316077	2.21304	-0.789577	0.451573	0.668913	-6.23774
C5orf38	-1.03728	3.1757	-2.94941	0.0175628	0.127738	-3.44756
C5orf42	2.37714	1.86861	2.96477	0.017146	0.12618	-3.28827
C5orf45	-1.19129	5.09433	-2.64822	0.0282334	0.1619	-4.21408
C5orf46	-5.30709	-1.72734	-4.49348	0.00180551	0.0420562	-0.979482
C5orf49	6.99168	-2.40334	6.69043	0.000125723	0.0131937	1.28555
C5orf51	-0.299345	5.20666	-1.08348	0.308834	0.551526	-6.46719
C5orf52	-2.18804	-0.528391	-2.90475	0.0188364	0.13163	-3.0182
C5orf56	-0.866411	0.494812	-1.45939	0.180965	0.417571	-5.22187
C5orf63	-0.721139	1.46766	-1.49408	0.171882	0.407916	-5.34228
C6	0.360842	-0.135013	0.496273	0.632479	0.796556	-6.04552
C6orf1	-0.273104	3.82273	-0.75658	0.470071	0.681685	-6.57047
C6orf106	0.326142	6.94462	1.63275	0.139513	0.361178	-5.86062
C6orf120	0.423223	5.06005	1.74786	0.116973	0.331979	-5.62785
C6orf132	-0.184301	5.24578	-0.531723	0.608745	0.780926	-6.92799
C6orf136	-0.107899	4.89517	-0.462216	0.655711	0.810953	-6.93454
C6orf141	-0.129077	3.62943	-0.294311	0.775692	0.886355	-6.79824
C6orf15	1.07167	0.306333	1.86114	0.0981393	0.303639	-4.713
C6orf203	0.0576905	4.32983	0.226653	0.826134	0.912837	-6.94962
C6orf222	-0.197349	4.28287	-0.486236	0.639282	0.80067	-6.83313
C6orf223	1.38199	6.89241	4.73253	0.00130796	0.0367563	-1.12116
C6orf226	-0.23121	1.0319	-0.506454	0.625615	0.791787	-6.22262
C6orf25	-2.20048	-0.340788	-3.34814	0.00948111	0.0947231	-2.39688
C6orf47	0.225304	4.09894	0.772254	0.461223	0.675226	-6.62387
C6orf48	0.29535	6.93613	0.878438	0.40423	0.633152	-6.73638
C6orf62	-0.0800994	7.40525	-0.392994	0.70415	0.843277	-7.06224
C6orf89	0.296397	6.06038	1.44677	0.18437	0.421362	-6.09575
C7	-0.439923	1.40496	-0.855579	0.416063	0.64287	-6.03573
C7orf13	0.755923	2.92569	1.983	0.0810967	0.273386	-4.96211
C7orf26	0.414836	4.42873	1.20699	0.260457	0.503198	-6.25447
C7orf31	-0.452744	2.56737	-0.9467	0.370333	0.606036	-6.15909
C7orf43	-0.846318	4.61142	-3.19965	0.011905	0.106199	-3.29256
C7orf49	0.267438	3.23342	0.85437	0.416695	0.643626	-6.39638
C7orf50	-0.15496	5.59097	-0.390373	0.706014	0.844443	-7.02379
C7orf57	5.37207	-2.15555	6.87188	0.000103694	0.0126271	1.39051
C7orf60	-0.122709	3.78794	-0.414682	0.688806	0.83289	-6.78232
C7orf73	0.6382	4.95787	1.55132	0.157782	0.387648	-5.88968
C8G	-0.653203	1.9181	-1.6727	0.131273	0.350958	-5.18358
C8orf33	0.78844	7.27373	3.80415	0.00479303	0.0671752	-2.49183
C8orf37	0.10753	1.17664	0.254111	0.805545	0.902536	-6.36174
C8orf4	-0.802318	6.16301	-1.95412	0.0848599	0.279753	-5.38119
C8orf44	-0.19849	1.47876	-0.475258	0.646766	0.805447	-6.3182
C8orf58	-0.496002	2.09774	-0.930553	0.378157	0.611456	-6.08759
C8orf59	-0.00572907	4.8963	-0.0252087	0.98048	0.991436	-7.05321
C8orf76	-0.12335	2.0123	-0.326495	0.752069	0.871597	-6.47944
C8orf82	-0.473559	4.58667	-1.77871	0.111533	0.3238	-5.51316
C9orf114	0.157727	4.49973	0.540108	0.603201	0.776205	-6.84705
C9orf116	-0.066417	2.45982	-0.182165	0.85979	0.930977	-6.60408
C9orf129	0.937438	-0.903704	1.30694	0.226014	0.46768	-5.24711
C9orf135	4.44895	-3.05269	5.19746	0.000715531	0.0278566	-0.178482
C9orf142	-0.41942	5.09422	-1.64752	0.136414	0.357891	-5.75987
C9orf152	-0.390768	6.88125	-1.36085	0.209091	0.45005	-6.21635
C9orf16	-0.389309	5.2873	-1.72511	0.121142	0.337763	-5.66864
C9orf172	0.0791862	2.0358	0.135498	0.895422	0.950346	-6.53906
C9orf173	-1.36684	0.979315	-2.6023	0.0303659	0.166952	-3.64627
C9orf24	1.21793	-0.0131536	2.16301	0.0610314	0.234379	-4.23698
C9orf3	-1.93778	4.57759	-6.91585	9.902e-05	0.0124092	1.7537
C9orf40	0.191313	4.23463	0.641598	0.538314	0.730856	-6.74288
C9orf43	0.656294	-1.11265	0.845945	0.421121	0.646661	-5.6671
C9orf64	0.264946	3.9128	0.938628	0.374229	0.608935	-6.44742
C9orf69	0.197584	5.67386	0.745868	0.476182	0.685462	-6.8166
C9orf72	-0.0702316	3.67668	-0.218468	0.8323	0.916979	-6.83069
C9orf78	-0.107551	5.33052	-0.478816	0.644336	0.80364	-6.96465
C9orf85	-0.0570176	4.10248	-0.200897	0.845578	0.92456	-6.91376
C9orf9	0.511789	1.29034	1.23717	0.249626	0.492235	-5.66298
C9orf91	0.112708	3.59077	0.424174	0.682137	0.828553	-6.74871
CA11	-1.18722	1.75718	-2.10902	0.0664793	0.24568	-4.51119
CA12	1.33932	7.56122	5.68717	0.000391742	0.0212424	0.158108
CA13	0.271517	3.46345	0.874555	0.406223	0.634589	-6.42274
CA14	-0.795935	1.00469	-1.32297	0.220865	0.461091	-5.47288
CA2	-3.14074	4.8577	-2.55113	0.0329358	0.173454	-4.20343
CA3	-1.07247	0.317798	-1.83562	0.102115	0.310321	-4.69125
CA4	0.597903	-0.238576	0.831453	0.428811	0.653032	-5.80968
CA5B	0.609569	3.23651	2.00739	0.0780444	0.267782	-4.9787
CA8	3.90988	2.49082	5.50622	0.000487541	0.0228843	0.257977
CA9	-0.165562	9.09074	-0.55991	0.590215	0.767917	-6.96567
CAAP1	0.228397	5.50152	0.878808	0.404041	0.633009	-6.69528
CAB39	-0.0998363	7.0469	-0.416168	0.68776	0.832315	-7.05178
CAB39L	-0.0214995	5.00301	-0.0858519	0.933604	0.969272	-7.06001
CABIN1	0.279737	6.40948	0.844619	0.421821	0.647374	-6.76197
CABLES1	1.62067	2.65	3.35579	0.00937132	0.0939899	-2.7965
CABLES2	0.302353	3.96356	1.17264	0.27325	0.516566	-6.21615
CABP1	1.51635	2.47732	2.61206	0.0298996	0.166011	-3.93138
CABP4	-0.552861	-0.0647618	-0.878096	0.404406	0.633274	-5.76428
CABYR	0.103821	-1.36112	0.131593	0.898416	0.952427	-5.96867
CACFD1	-0.216456	4.90372	-0.991403	0.349296	0.588605	-6.53403
CACHD1	2.64752	2.07749	5.14937	0.000760503	0.0287098	-0.171296
CACNA1A	-0.534723	-0.734023	-0.7387	0.4803	0.688516	-5.77287
CACNA1C	-1.07656	2.25583	-1.37513	0.204792	0.44495	-5.60918
CACNA1D	1.70658	2.90852	3.93283	0.00397381	0.0617256	-1.9581
CACNA1F	0.439542	1.8635	0.789091	0.451842	0.669084	-6.19941
CACNA1H	-0.231622	0.354776	-0.224933	0.827429	0.91369	-6.21224
CACNA1I	0.64643	-2.43745	0.411367	0.691142	0.833529	-5.75342
CACNA2D2	-1.41344	1.97143	-3.10807	0.013716	0.113567	-3.00394
CACNA2D4	0.727855	1.99445	1.41473	0.193273	0.431482	-5.57731
CACNB1	-0.605489	2.66677	-1.41184	0.194095	0.432558	-5.65708
CACNB2	0.286599	1.901	0.516912	0.618604	0.787237	-6.38694
CACNB3	-0.599076	5.02602	-1.8917	0.0935707	0.294982	-5.39962
CACNG4	-1.94217	0.731935	-2.42617	0.0401742	0.19051	-3.85786
CACNG8	-2.98023	1.22066	-3.13222	0.0132122	0.11132	-2.81029
CACTIN	-0.62379	4.23096	-2.04687	0.0733371	0.259281	-5.05683
CACUL1	0.249589	6.01053	1.2293	0.252414	0.495273	-6.36014
CACYBP	0.299897	6.92046	1.1561	0.27959	0.523167	-6.45733
CAD	0.40432	6.58539	1.33549	0.216912	0.458896	-6.24582
CADM1	0.98732	0.844443	1.10627	0.299406	0.542953	-5.73942
CADM4	-0.707652	4.16925	-2.49535	0.0359887	0.181746	-4.34924
CADPS	-2.8849	6.71184	-12.3883	1.13669e-06	0.00218685	6.23152
CADPS2	0.0360253	4.95638	0.141525	0.890804	0.947393	-7.04931
CALB1	-9.89641	4.80005	-8.00041	3.38504e-05	0.00809149	2.6796
CALB2	-1.11924	4.25424	-2.47269	0.0373089	0.184656	-4.37782
CALCA	2.40906	-0.100367	2.3251	0.0471808	0.206234	-3.99617
CALCOCO1	-0.997103	6.25832	-2.7171	0.0253163	0.152631	-4.19232
CALCOCO2	-0.123057	7.04311	-0.499882	0.630041	0.794817	-7.01016
CALHM2	-1.39385	0.671317	-2.33326	0.0465723	0.205313	-4.00968
CALM1	-0.206109	8.60891	-0.778579	0.457683	0.673046	-6.81205
CALM2	0.0323283	8.83915	0.144178	0.888773	0.946989	-7.12539
CALM3	-0.322216	7.73643	-1.40344	0.196499	0.43566	-6.16254
CALML4	0.127432	5.40708	0.578283	0.578305	0.759618	-6.91638
CALML6	-1.91262	-1.05274	-2.39943	0.0419198	0.194501	-3.70854
CALR	-0.368106	9.8108	-1.7487	0.116821	0.331933	-5.68843
CALU	-0.266975	7.71748	-0.778876	0.457518	0.673046	-6.82023
CALY	2.7705	-0.313003	4.56644	0.00163486	0.0401957	-0.789792
CAMK1	-0.141554	-0.112974	-0.236268	0.818907	0.910069	-6.13504
CAMK1D	5.78191e-05	4.37238	0.000116685	0.99991	0.99996	-6.98349
CAMK2D	-0.0838025	6.63159	-0.258808	0.802038	0.900862	-7.10843
CAMK2G	-0.305415	6.03247	-1.16408	0.276515	0.519542	-6.4316
CAMK2N1	-0.956125	7.36383	-3.22027	0.0115329	0.104322	-3.40594
CAMK4	-0.688287	-0.900394	-1.06174	0.318044	0.560146	-5.46644
CAMKK1	-0.218523	4.32436	-0.879438	0.403719	0.632888	-6.55858
CAMKK2	0.670636	5.76711	2.99325	0.0163994	0.123215	-3.74474
CAMKMT	0.320641	3.58478	0.894605	0.396008	0.625817	-6.42926
CAMKV	1.37374	-1.97261	1.4283	0.189458	0.427577	-4.97507
CAMLG	-0.427547	5.84878	-1.36615	0.207484	0.448236	-6.18295
CAMSAP1	0.218312	5.26155	0.990429	0.349745	0.588788	-6.5734
CAMSAP2	-0.176928	5.0102	-0.680571	0.514535	0.712697	-6.81167
CAMSAP3	-0.558001	6.37785	-2.32183	0.0474262	0.206956	-4.82869
CAMTA1	-0.00676749	5.39837	-0.0293185	0.977298	0.990081	-7.09618
CAMTA2	-0.28495	5.07966	-1.32675	0.219665	0.4603	-6.17927
CAND1	0.701443	7.57184	3.18389	0.0121979	0.107548	-3.46147
CANT1	0.319236	7.44647	1.2792	0.235167	0.478209	-6.31536
CANX	-0.274796	10.41	-0.775869	0.459198	0.674054	-6.81238
CAP1	-0.290842	8.59801	-1.39963	0.197597	0.436593	-6.15922
CAP2	0.494738	0.463268	0.858083	0.414755	0.641771	-5.90108
CAPG	-0.794044	7.07262	-3.19873	0.0119219	0.10621	-3.4402
CAPN1	-0.213963	8.10422	-1.00308	0.343953	0.583639	-6.6135
CAPN10	-0.306533	4.95811	-1.24963	0.245264	0.488743	-6.25887
CAPN12	-1.18288	4.44449	-3.65822	0.00594465	0.0744986	-2.53633
CAPN13	-1.43265	2.37202	-2.28076	0.050626	0.213905	-4.33903
CAPN14	0.888111	1.3328	1.04202	0.326578	0.567479	-5.88673
CAPN15	-0.654307	7.14072	-2.82614	0.0213137	0.140375	-4.03534
CAPN2	0.174576	7.69497	0.334292	0.746387	0.868318	-7.08346
CAPN5	-1.23855	7.5156	-4.33565	0.00224404	0.0466694	-1.69407
CAPN6	2.66135	4.981	2.02478	0.0759358	0.264047	-5.17382
CAPN7	-0.255783	5.78279	-0.892734	0.396953	0.626774	-6.69474
CAPN8	-1.88253	5.98283	-5.81144	0.000337952	0.0193021	0.353661
CAPN9	-1.24945	3.64496	-2.59914	0.0305188	0.167327	-4.06842
CAPNS1	-0.700271	8.29485	-2.73688	0.0245369	0.150628	-4.17259
CAPRIN1	0.139541	8.61535	0.602063	0.563092	0.748316	-6.94009
CAPRIN2	-0.459304	3.76261	-1.05954	0.318988	0.561197	-6.27473
CAPS	-0.0242627	4.35109	-0.0760382	0.941176	0.972908	-6.97597
CAPS2	1.00907	1.98205	1.79233	0.109207	0.319939	-5.07653
CAPSL	6.99127	-2.81083	7.57503	5.08452e-05	0.00926696	1.92426
CAPZA1	-0.269291	7.71769	-1.36773	0.207009	0.447657	-6.20732
CAPZA2	-0.140763	7.67034	-0.523543	0.61418	0.784701	-6.99615
CAPZB	-0.228434	7.75337	-1.13284	0.288703	0.531905	-6.48172
CARD10	1.11102	5.61364	4.75242	0.00127383	0.0362418	-1.0675
CARD11	-0.237524	4.85428	-0.84459	0.421836	0.647374	-6.664
CARD14	-0.691357	2.20643	-1.84353	0.100867	0.308567	-4.99189
CARD16	-0.316268	1.22317	-0.568239	0.5848	0.76438	-6.2181
CARD6	-0.500695	0.935943	-0.856583	0.415538	0.642367	-5.95136
CARD8	-0.427832	3.91379	-1.38988	0.200435	0.439553	-5.92617
CARD9	-1.6147	-0.707352	-1.83441	0.102307	0.310321	-4.54061
CARF	0.379828	2.89452	1.12152	0.293227	0.535963	-6.07444
CARHSP1	-0.433655	5.96531	-1.83457	0.102282	0.310321	-5.55378
CARM1	-0.416111	7.17014	-1.81956	0.104694	0.313494	-5.59704
CARNS1	-1.64328	-0.821885	-2.4565	0.0382821	0.18668	-3.65412
CARS	-0.700466	7.08076	-2.47488	0.0371795	0.184299	-4.59496
CARS2	0.0578426	5.6979	0.206429	0.841392	0.923135	-7.09271
CASC1	4.52795	-1.7226	4.79974	0.00119642	0.0351785	-0.540826
CASC3	0.202079	6.55621	0.867189	0.410023	0.638091	-6.74429
CASC4	0.232866	6.48611	1.09717	0.303143	0.546737	-6.51859
CASC5	0.312431	5.09746	0.979719	0.354706	0.59262	-6.57131
CASD1	-0.228637	4.10434	-0.83518	0.426824	0.652083	-6.55904
CASK	0.263698	8.10039	1.19198	0.265986	0.509097	-6.4113
CASKIN1	0.058383	0.643694	0.0783143	0.939419	0.971792	-6.29669
CASKIN2	0.00679786	4.38097	0.0257977	0.980024	0.991177	-6.98444
CASP1	0.353002	2.95006	0.848408	0.419824	0.645667	-6.34947
CASP10	-0.345797	4.24293	-1.38642	0.20145	0.440835	-5.99159
CASP2	-0.5528	6.25228	-2.13943	0.0633551	0.239399	-5.10782
CASP3	0.168687	6.05018	0.843692	0.42231	0.647766	-6.75384
CASP4	0.0809648	5.56639	0.273232	0.7913	0.894799	-7.06741
CASP5	-1.09473	2.32548	-0.890735	0.397965	0.627757	-6.13591
CASP6	0.199791	5.61057	0.63234	0.544058	0.734527	-6.89522
CASP7	0.138065	6.26808	0.608209	0.559197	0.746089	-6.93903
CASP8	0.190068	5.49885	0.884551	0.401107	0.630095	-6.6896
CASP9	0.175202	3.45253	0.557496	0.59179	0.768417	-6.65367
CASQ1	-3.34335	-2.734	-1.80733	0.1067	0.316116	-4.37329
CAST	-1.07527	8.25386	-3.4608	0.00799087	0.0862744	-3.02235
CASZ1	-0.565798	4.18234	-2.26735	0.051717	0.21649	-4.71423
CAT	0.155067	7.177	0.621488	0.550836	0.739951	-6.9373
CATSPER2	0.00342076	2.00413	0.00631697	0.995108	0.997979	-6.54014
CATSPER3	0.0262545	-1.20784	0.0379768	0.970597	0.987504	-5.99786
CATSPERB	-2.47165	0.521793	-4.58736	0.00158922	0.0399784	-0.761956
CATSPERG	-1.80544	-1.05213	-2.38144	0.0431363	0.197126	-3.73687
CAV1	-3.80164	-0.571128	-4.97582	0.000950219	0.0316417	-0.360426
CAV2	-4.25236	0.344767	-4.41016	0.00202418	0.0438392	-0.983657
CBFA2T2	0.079854	6.03679	0.297918	0.773031	0.884329	-7.08378
CBFB	0.113055	6.13585	0.510834	0.622673	0.790024	-6.99366
CBL	-0.209356	5.52645	-0.771821	0.461466	0.675254	-6.78296
CBLB	-1.25188	5.84056	-2.73678	0.0245406	0.150628	-4.13582
CBLC	-1.04435	6.86902	-4.436	0.00195348	0.0433379	-1.54635
CBLL1	0.676994	5.46159	2.71582	0.0253677	0.152869	-4.1721
CBLN3	-0.247666	1.68811	-0.57773	0.578662	0.759931	-6.29641
CBR1	0.2058	6.03412	0.856925	0.415359	0.642245	-6.74181
CBR3	1.90366	-1.62348	2.87732	0.019665	0.134376	-3.03737
CBR4	0.586931	5.30974	2.16088	0.0612383	0.234638	-5.03543
CBS	-1.0706	5.30348	-2.44882	0.0387522	0.187199	-4.55757
CBWD1	-0.11243	4.81138	-0.420677	0.684591	0.830306	-6.94465
CBWD2	-0.00771229	4.7964	-0.0347246	0.973114	0.988584	-7.04164
CBWD3	0.0218268	1.78469	0.044781	0.965332	0.984398	-6.50009
CBWD6	-0.143513	3.37697	-0.34046	0.741903	0.865663	-6.73299
CBWD7	0.0919582	2.58588	0.250959	0.8079	0.903984	-6.61672
CBX1	0.151967	6.44235	0.707149	0.498697	0.70215	-6.87344
CBX2	1.33651	4.73889	4.68834	0.0013874	0.0377818	-1.09295
CBX3	-0.302202	8.90604	-1.33555	0.216894	0.458896	-6.23802
CBX4	-0.264629	5.22655	-0.758268	0.469113	0.680998	-6.77058
CBX5	0.96348	7.36756	3.14242	0.0130052	0.11073	-3.52751
CBX6	3.02432	2.9859	5.53994	0.000467904	0.0226213	0.245069
CBX7	-0.493681	4.12973	-1.49817	0.170841	0.406321	-5.8235
CBX8	0.380442	4.00917	1.39443	0.199106	0.438278	-5.96266
CBY1	0.160858	3.47827	0.503888	0.627341	0.792728	-6.68882
CC2D1A	-1.1524	7.85297	-4.42861	0.00197342	0.0433952	-1.55768
CC2D1B	-0.222507	4.61128	-0.81647	0.436863	0.658688	-6.65699
CC2D2A	-0.255299	3.37883	-0.746697	0.475707	0.68521	-6.49472
CCAR1	0.108908	6.54995	0.49913	0.630549	0.79538	-7.00831
CCAR2	0.260039	5.611	1.0929	0.304911	0.548542	-6.49217
CCBL1	0.0760794	2.93406	0.181977	0.859933	0.931053	-6.70005
CCBL2	-0.52266	5.88274	-2.38987	0.042562	0.195813	-4.70322
CCDC102A	1.65139	0.276471	3.30514	0.0101247	0.0978537	-2.5679
CCDC106	-1.70123	2.01798	-4.10936	0.00308453	0.0543181	-1.51187
CCDC107	-0.617521	1.49238	-1.37035	0.206224	0.446575	-5.50446
CCDC109B	-3.56917	2.98371	-7.65273	4.7142e-05	0.00926696	2.56565
CCDC110	0.188533	1.90002	0.408241	0.693347	0.835053	-6.43754
CCDC112	-0.475209	3.82802	-1.69153	0.127547	0.34569	-5.50909
CCDC113	0.200746	3.53702	0.602696	0.56269	0.748292	-6.64312
CCDC114	-0.0414085	2.37834	-0.0677376	0.947586	0.976099	-6.60522
CCDC115	-0.379057	5.49258	-1.83648	0.101978	0.310321	-5.52437
CCDC116	-0.290541	-0.892967	-0.401049	0.698434	0.838797	-5.95201
CCDC117	0.947821	5.14944	3.94862	0.00388403	0.0610942	-2.21415
CCDC12	-0.341429	5.33399	-1.3653	0.207742	0.448567	-6.15204
CCDC120	-0.203347	5.59057	-0.914486	0.386062	0.617956	-6.66401
CCDC121	1.11753	1.76293	2.82299	0.0214199	0.140778	-3.48506
CCDC122	-0.0886558	1.41449	-0.207092	0.840891	0.922978	-6.40891
CCDC124	-0.43619	5.84234	-1.15221	0.281096	0.524846	-6.43385
CCDC125	-0.165106	4.22055	-0.550218	0.596552	0.771573	-6.78823
CCDC126	0.183451	2.51752	0.526394	0.612283	0.783241	-6.49148
CCDC127	-0.0799655	4.27958	-0.312195	0.762533	0.878663	-6.91217
CCDC13	0.466494	-1.75717	0.464573	0.65409	0.810035	-5.81899
CCDC130	-1.20581	4.78587	-4.07166	0.00325479	0.0557137	-1.95336
CCDC134	0.529574	2.21358	1.25138	0.244656	0.488166	-5.80781
CCDC136	0.213954	-0.517674	0.248754	0.80955	0.904511	-6.07671
CCDC137	0.556435	4.72881	1.71207	0.123592	0.340591	-5.64481
CCDC138	0.748019	3.15113	2.1623	0.0611006	0.234379	-4.73279
CCDC14	-0.937788	6.54174	-2.78126	0.0228763	0.145461	-4.09923
CCDC142	-0.104041	2.46931	-0.256838	0.803508	0.901418	-6.5866
CCDC146	-1.1694	4.26302	-3.98207	0.00370105	0.0597164	-2.01943
CCDC149	0.370011	4.02199	1.25711	0.242676	0.48603	-6.13118
CCDC15	-0.42514	1.94235	-1.10163	0.301307	0.544945	-5.89403
CCDC150	-0.504157	1.76124	-0.751682	0.472859	0.683271	-6.17894
CCDC153	0.355419	1.40608	0.768201	0.4635	0.676641	-6.13335
CCDC154	-1.37076	-0.959962	-1.85664	0.098829	0.304678	-4.48966
CCDC157	0.0794259	0.812535	0.147887	0.885935	0.945642	-6.31928
CCDC159	-1.10334	3.06608	-2.26478	0.0519283	0.216682	-4.49541
CCDC167	0.509819	4.11775	1.91953	0.0895858	0.288157	-5.26143
CCDC17	0.452215	0.086934	0.681824	0.513782	0.712188	-5.97249
CCDC170	-0.560694	3.9843	-1.65396	0.135083	0.35605	-5.58558
CCDC171	1.33365	0.24239	2.43855	0.0393908	0.188527	-3.86373
CCDC173	4.92156	-2.40678	3.88376	0.00426704	0.0639928	-1.65602
CCDC174	-0.59894	5.21004	-2.13902	0.0633956	0.239412	-5.04613
CCDC18	0.120955	3.16823	0.350244	0.734811	0.861406	-6.69847
CCDC183	-1.07243	2.696	-2.53043	0.034037	0.176377	-4.02323
CCDC22	0.207193	5.58895	0.968119	0.360139	0.597132	-6.61729
CCDC24	-0.850794	3.35764	-2.18846	0.0586181	0.230021	-4.67607
CCDC25	0.532605	4.70434	2.36541	0.0442507	0.200417	-4.66183
CCDC28A	-0.610541	4.30949	-1.5243	0.164305	0.397311	-5.81443
CCDC28B	0.504083	2.98834	1.40058	0.197322	0.436545	-5.77036
CCDC30	0.398446	0.808186	0.772265	0.461216	0.675226	-6.02748
CCDC33	-0.144483	-0.0815599	-0.178188	0.862815	0.932687	-6.15265
CCDC34	0.306378	4.3601	1.12313	0.292578	0.535358	-6.33613
CCDC39	-0.414012	1.44452	-0.773832	0.460338	0.674616	-6.11038
CCDC40	0.796034	1.51704	1.16666	0.275528	0.518571	-5.78668
CCDC43	0.445294	4.27886	1.72859	0.120495	0.336948	-5.56135
CCDC47	-0.139971	7.22584	-0.633208	0.543518	0.734069	-6.92961
CCDC50	-0.454468	5.65811	-1.83439	0.10231	0.310321	-5.537
CCDC51	-0.0313972	5.03768	-0.118782	0.908251	0.95806	-7.05947
CCDC53	0.666834	4.9864	2.3466	0.0455943	0.202944	-4.72043
CCDC57	-0.183645	4.53899	-0.585088	0.573928	0.756718	-6.81739
CCDC58	-0.122468	4.39469	-0.490307	0.636519	0.799039	-6.85208
CCDC59	0.695739	5.4466	3.06915	0.0145702	0.117325	-3.607
CCDC6	-0.358728	6.94789	-1.72699	0.120792	0.337341	-5.72898
CCDC60	2.9756	-1.76867	2.44354	0.039079	0.187948	-3.64996
CCDC61	-0.491824	3.55774	-1.56343	0.154935	0.384058	-5.63343
CCDC64	0.468081	4.62194	1.67249	0.131317	0.350958	-5.68739
CCDC64B	-1.48144	6.18694	-3.71796	0.00544115	0.0713677	-2.59671
CCDC65	0.537211	1.33737	0.882965	0.401916	0.630751	-6.0304
CCDC66	-0.487668	3.8992	-1.85939	0.0984062	0.303882	-5.28265
CCDC67	2.21286	-0.939101	2.88449	0.0194448	0.133366	-3.0797
CCDC68	-1.51351	2.79891	-2.83197	0.0211191	0.139795	-3.54842
CCDC69	0.759653	1.41963	1.19479	0.264941	0.508302	-5.73796
CCDC7	0.263523	0.623925	0.561079	0.589454	0.767622	-6.13646
CCDC71	0.273153	4.09165	0.865957	0.410661	0.638747	-6.54508
CCDC71L	0.663393	4.42935	2.33861	0.0461776	0.20406	-4.67017
CCDC74A	-0.296788	3.3403	-0.817147	0.436497	0.658467	-6.42911
CCDC74B	0.287784	1.07358	0.491249	0.635879	0.798763	-6.25438
CCDC77	1.08435	3.00745	3.27441	0.0106125	0.100283	-2.97349
CCDC78	-0.749667	3.11169	-1.31114	0.224655	0.465785	-5.85653
CCDC80	-4.65661	1.37437	-3.66892	0.00585098	0.0738264	-1.9878
CCDC82	-0.363085	4.33763	-1.40162	0.197024	0.436448	-5.98745
CCDC84	-0.471264	2.96247	-0.822278	0.43373	0.6574	-6.34286
CCDC85B	-0.353309	5.01159	-1.52963	0.162999	0.395042	-5.91296
CCDC85C	0.279434	4.71636	0.928068	0.379372	0.612661	-6.58137
CCDC86	0.233044	4.65612	0.631153	0.544796	0.734897	-6.8126
CCDC88B	-2.21678	5.4519	-7.54409	5.24084e-05	0.00926696	2.35776
CCDC88C	0.244941	5.65211	1.01348	0.339242	0.578842	-6.57658
CCDC9	-0.844489	4.81083	-3.06812	0.0145937	0.117441	-3.52742
CCDC90B	-0.0922189	5.04969	-0.390606	0.705848	0.844401	-6.98344
CCDC91	-0.525748	4.17293	-2.06744	0.0709947	0.254874	-5.02029
CCDC92	-0.283015	5.17867	-1.1355	0.28765	0.531132	-6.40922
CCDC93	-0.0435885	5.71038	-0.200134	0.846156	0.924712	-7.09401
CCDC94	-0.575949	4.36208	-1.72656	0.120873	0.337493	-5.54839
CCDC96	2.24611	-1.06752	2.55575	0.032695	0.172608	-3.54905
CCDC97	-0.360077	5.10869	-1.4552	0.182089	0.418893	-6.01938
CCHCR1	-0.202593	5.06296	-0.908143	0.389215	0.619252	-6.62956
CCK	-2.2081	-1.67483	-2.9394	0.0178403	0.128654	-2.90614
CCL20	-0.889184	5.66643	-1.38568	0.201666	0.441056	-6.13929
CCL24	0.582765	5.13348	1.38801	0.200984	0.440159	-6.11747
CCL26	0.423844	-0.412833	0.704324	0.500366	0.703254	-5.87512
CCL28	-0.0988839	2.17794	-0.245125	0.812266	0.906357	-6.53582
CCM2	-0.395226	5.54612	-1.44281	0.18545	0.422632	-6.0686
CCNA2	0.509122	6.09657	1.70911	0.124155	0.341381	-5.7425
CCNB1	0.137393	7.3735	0.547816	0.598128	0.772812	-6.98313
CCNB1IP1	0.132638	6.84302	0.519703	0.61674	0.786228	-6.99875
CCNB2	0.416326	6.1702	1.72841	0.120529	0.33695	-5.71762
CCNB3	1.44092	-0.848044	1.89802	0.0926507	0.293532	-4.5088
CCNC	0.263979	6.88468	1.34335	0.21446	0.456354	-6.2382
CCND1	-0.191961	7.19383	-0.658386	0.527991	0.723151	-6.91231
CCND2	0.473892	7.37781	1.37704	0.204224	0.44468	-6.19592
CCND3	-0.420421	6.10275	-1.85508	0.0990701	0.305136	-5.53017
CCNDBP1	0.0978126	5.04778	0.361683	0.726555	0.856472	-6.99759
CCNE1	-0.0997992	4.1704	-0.364935	0.724214	0.855275	-6.87334
CCNE2	0.660346	2.08398	1.65853	0.134144	0.354678	-5.27273
CCNF	0.10836	5.43366	0.440354	0.670838	0.821944	-6.9938
CCNG1	0.216988	8.0129	0.65661	0.529077	0.72429	-6.90808
CCNG2	0.311939	5.70874	1.32257	0.220991	0.46128	-6.23578
CCNH	-0.261568	5.36783	-1.19334	0.265481	0.508583	-6.36013
CCNI	-0.344185	8.56598	-1.10603	0.299505	0.542999	-6.5031
CCNI2	-0.42812	4.05394	-1.32741	0.219456	0.46011	-6.02841
CCNJ	0.530359	4.14243	1.86678	0.0972799	0.301917	-5.34295
CCNJL	-0.119574	4.62393	-0.362657	0.725854	0.855959	-6.94532
CCNK	-0.296739	6.43758	-1.31035	0.224912	0.466072	-6.27448
CCNL1	-0.96947	6.80573	-2.32612	0.0471037	0.20614	-4.82619
CCNL2	-1.22367	7.46145	-2.8892	0.0193016	0.132908	-3.93324
CCNO	1.12906	4.21927	1.6907	0.127709	0.345881	-5.6066
CCNT1	0.719898	5.99244	3.24609	0.011084	0.101853	-3.35007
CCNT2	-0.209959	5.61875	-0.83711	0.425798	0.650901	-6.73472
CCNY	0.0477434	6.95422	0.238736	0.817055	0.909315	-7.11537
CCNYL1	0.265335	3.89528	0.927169	0.379812	0.61298	-6.4548
CCP110	0.294756	4.39692	1.22862	0.252655	0.495292	-6.22343
CCPG1	-0.557519	3.65535	-1.14198	0.285094	0.528279	-6.16268
CCR1	-1.65546	0.796887	-2.17392	0.059985	0.233008	-4.25124
CCR3	-3.0604	-2.09495	-3.01737	0.0157937	0.121147	-2.78316
CCR8	-4.38528	-2.89124	-4.37956	0.00211153	0.0451253	-1.13614
CCRL2	-0.230437	2.78053	-0.630065	0.545475	0.735658	-6.46287
CCS	-0.221444	4.5658	-0.886425	0.400153	0.629662	-6.58961
CCSAP	0.0910767	4.69901	0.352154	0.733431	0.860413	-6.96371
CCSER1	0.394684	2.2585	0.710354	0.496808	0.701186	-6.33037
CCSER2	0.897867	6.51845	4.14658	0.00292578	0.0531038	-1.97025
CCT2	1.13757	8.14882	4.27796	0.0024319	0.048072	-1.77469
CCT3	0.228857	8.96904	0.848666	0.419688	0.645536	-6.75269
CCT4	0.599854	8.11651	2.83984	0.020859	0.138931	-4.00743
CCT5	0.0837226	8.39999	0.350913	0.734328	0.861074	-7.07054
CCT6A	0.206698	8.79586	0.828393	0.430447	0.654365	-6.77026
CCT6B	-0.273083	1.03839	-0.589896	0.570847	0.754428	-6.1742
CCT7	0.714619	8.36044	2.60251	0.0303559	0.166952	-4.38517
CCT8	0.230036	8.46668	1.09448	0.304255	0.54782	-6.51562
CCZ1	-0.171429	3.78484	-0.473292	0.648111	0.806156	-6.75161
CCZ1B	-0.105134	4.96378	-0.455581	0.660285	0.813647	-6.94488
CD109	0.283991	-0.682894	0.174856	0.865351	0.934177	-6.06839
CD14	0.202299	0.69075	0.415744	0.688059	0.832461	-6.22101
CD151	-0.430982	7.2567	-2.13079	0.064228	0.241215	-5.13251
CD163L1	-2.25014	0.0123588	-2.94953	0.0175596	0.127738	-2.99377
CD164	-0.262665	9.53687	-0.99479	0.34774	0.587362	-6.6168
CD164L2	-0.871844	0.949201	-1.85612	0.0989086	0.304787	-4.7646
CD19	0.381656	0.479724	0.800203	0.445721	0.665023	-5.94843
CD200	-5.81864	1.56185	-6.79595	0.000112348	0.0129081	1.55804
CD200R1	-4.41814	-2.87352	-4.20796	0.00268283	0.0501015	-1.32484
CD247	-1.40176	0.910516	-2.59144	0.030894	0.168035	-3.65272
CD274	-0.733751	-1.38705	-0.808629	0.441118	0.66276	-5.62021
CD276	0.268979	6.43829	1.32666	0.219692	0.4603	-6.2551
CD2AP	-0.280711	7.52342	-0.935424	0.375784	0.609434	-6.68427
CD2BP2	-0.498137	6.46292	-2.20063	0.0574973	0.228267	-5.01978
CD302	1.3157	1.17401	2.68712	0.0265461	0.157688	-3.61166
CD320	-1.05079	6.83181	-3.76999	0.00503951	0.0690552	-2.54244
CD37	-1.65947	0.212266	-2.36169	0.0445132	0.200971	-3.90026
CD38	-1.16742	-1.33489	-1.58131	0.150817	0.377781	-4.8105
CD3EAP	-0.224555	1.90484	-0.49	0.636727	0.799039	-6.3851
CD40	4.33618	-2.50814	3.3537	0.00940116	0.094216	-2.34947
CD44	-0.135512	9.13172	-0.635817	0.541896	0.733004	-6.91728
CD46	-0.109122	10.4816	-0.383577	0.710857	0.847424	-7.0543
CD47	-0.763244	6.63157	-3.48388	0.00771732	0.0849533	-2.98628
CD5	0.384681	0.790198	0.49114	0.635953	0.798763	-6.20764
CD55	-1.65408	5.9359	-2.66406	0.0275333	0.160052	-4.24587
CD58	-0.390927	4.39359	-1.02504	0.334068	0.574303	-6.42467
CD59	-0.396811	7.25516	-1.36415	0.20809	0.449018	-6.21313
CD6	-0.0356104	0.229119	-0.0468247	0.963752	0.98368	-6.22486
CD63	0.526753	8.72609	2.40058	0.0418429	0.194423	-4.7034
CD7	-1.09399	0.310632	-1.63891	0.138212	0.359968	-4.9553
CD72	-0.528821	0.309771	-0.802894	0.444248	0.664236	-5.88801
CD74	-0.383501	6.29688	-0.803954	0.443668	0.664047	-6.79251
CD81	-0.0702167	7.9498	-0.289839	0.778994	0.888416	-7.09683
CD82	0.393071	4.05809	1.45302	0.182677	0.419359	-5.89698
CD83	1.24137	2.58466	3.47652	0.00780341	0.0853614	-2.59762
CD84	-2.84062	-0.00374779	-3.83603	0.00457453	0.0659754	-1.72866
CD8B	0.618032	1.47314	1.08828	0.30683	0.550307	-5.85877
CD9	0.462482	9.33184	2.1513	0.0621751	0.236617	-5.09088
CD99	2.1545	5.92108	7.00448	9.0288e-05	0.0117721	1.73428
CD99L2	1.09379	4.72839	4.70639	0.00135434	0.0373709	-1.06913
CDA	-1.62228	4.10366	-3.17929	0.0122848	0.107952	-3.20606
CDADC1	0.587485	2.73818	1.88542	0.0944929	0.296826	-5.06752
CDAN1	0.306144	4.58604	1.21994	0.255762	0.498143	-6.26004
CDC123	0.421937	5.95665	1.64001	0.137982	0.359812	-5.83435
CDC14A	-0.669978	2.20014	-1.79169	0.109316	0.320179	-5.06549
CDC14B	0.781318	4.96203	3.52799	0.00722149	0.0817085	-2.84574
CDC16	-0.280214	6.28962	-1.33007	0.218616	0.460072	-6.24733
CDC20	-0.116232	6.66041	-0.457947	0.658652	0.812543	-7.03051
CDC20B	8.02059	0.876531	4.52673	0.00172546	0.0416303	-0.844632
CDC23	-0.0283486	5.8135	-0.112795	0.912853	0.960276	-7.11488
CDC25A	0.48249	5.04809	1.34564	0.21375	0.455903	-6.16217
CDC25B	0.47527	7.44445	1.53423	0.16188	0.39329	-5.99282
CDC25C	-0.0736704	4.06773	-0.221013	0.830382	0.915334	-6.90287
CDC26	-0.101834	1.41324	-0.245845	0.811727	0.905911	-6.39897
CDC27	0.272029	6.06097	1.20456	0.261344	0.504301	-6.39027
CDC34	-0.757426	6.40906	-2.75158	0.0239735	0.149133	-4.14571
CDC37	-0.923835	7.8221	-3.55329	0.00695245	0.0801986	-2.87996
CDC37L1	-0.430706	4.10655	-1.73852	0.118668	0.334496	-5.49466
CDC40	0.397598	5.14842	1.74583	0.117339	0.332361	-5.63806
CDC42	0.248724	8.11402	1.25496	0.243417	0.486533	-6.33856
CDC42BPA	-0.462259	6.46949	-1.77687	0.111852	0.324273	-5.65367
CDC42BPB	-0.158453	6.66693	-0.735695	0.482033	0.689656	-6.85401
CDC42BPG	-0.587108	5.50455	-2.13535	0.0637656	0.240387	-5.07488
CDC42EP1	0.0618913	6.36935	0.220017	0.831133	0.915928	-7.11559
CDC42EP2	0.750095	4.04191	2.33072	0.0467608	0.205499	-4.62667
CDC42EP3	-0.13629	3.27419	-0.43196	0.676689	0.825197	-6.67563
CDC42EP4	0.073443	6.02716	0.319113	0.757464	0.875078	-7.07617
CDC42EP5	-0.996838	6.42533	-3.84416	0.00452054	0.0658591	-2.42061
CDC42SE1	-0.624971	6.75108	-2.67616	0.0270109	0.15892	-4.2733
CDC42SE2	-0.299326	7.48844	-0.946616	0.370373	0.606036	-6.67382
CDC45	0.216506	4.2888	0.464948	0.653832	0.809794	-6.85672
CDC5L	0.266976	5.86515	1.32524	0.220144	0.460579	-6.24013
CDC6	0.131402	5.74973	0.586966	0.572724	0.755824	-6.93206
CDC7	0.553772	3.97939	1.4997	0.170451	0.405712	-5.82609
CDC73	0.0650397	5.71523	0.318428	0.757966	0.875197	-7.06134
CDCA2	0.0505039	3.61646	0.150037	0.88429	0.94502	-6.83792
CDCA3	0.540698	5.13801	1.86664	0.0973021	0.301917	-5.4638
CDCA4	0.421758	4.3575	1.56499	0.154573	0.38355	-5.79791
CDCA5	0.546765	5.37616	1.95069	0.0853178	0.280011	-5.35781
CDCA7	0.788656	7.95323	2.99607	0.0163274	0.123079	-3.75844
CDCA7L	0.129163	4.84898	0.363233	0.725439	0.85586	-6.97757
CDCA8	0.28309	5.76414	1.06449	0.316868	0.559143	-6.53058
CDCP1	-0.860484	7.31033	-2.61988	0.0295309	0.165373	-4.36461
CDH1	-0.0156483	9.12461	-0.0703403	0.945575	0.975787	-7.13414
CDH13	-0.339483	4.90672	-1.07	0.314517	0.557204	-6.45165
CDH15	-0.999996	-0.457374	-1.41345	0.193637	0.431999	-5.13266
CDH17	-0.596356	10.2669	-2.55583	0.0326908	0.172608	-4.45635
CDH23	-0.485353	1.03075	-0.8138	0.438309	0.659947	-6.00428
CDH24	-1.84497	4.2869	-6.16135	0.000225383	0.0167198	0.924721
CDH26	-1.62858	0.787348	-2.25322	0.052891	0.218866	-4.13443
CDH3	-0.941563	6.75975	-3.83928	0.00455285	0.0658838	-2.43596
CDH5	-1.03159	0.561729	-1.92055	0.0894441	0.287808	-4.60958
CDHR1	0.333699	6.17088	0.841415	0.423515	0.64887	-6.75954
CDHR2	0.700233	3.77096	1.03103	0.331413	0.571783	-6.3403
CDHR3	0.585001	2.17501	1.52592	0.163908	0.396723	-5.46346
CDHR4	4.33577	-2.16515	4.493	0.0018067	0.0420562	-0.915263
CDHR5	-1.7008	5.55354	-3.49402	0.00760022	0.0844266	-2.89715
CDIP1	1.22328	3.73061	2.95365	0.0174468	0.127467	-3.59534
CDIPT	-0.318917	6.1363	-1.54622	0.158995	0.388694	-5.96523
CDK1	0.473974	6.92973	2.01159	0.0775308	0.267169	-5.31299
CDK10	-0.586425	6.44251	-1.69705	0.126473	0.344775	-5.76504
CDK11A	-1.56653	0.720547	-2.32342	0.0473064	0.206713	-4.0236
CDK11B	-0.424684	5.25687	-1.99416	0.0796868	0.270826	-5.27355
CDK12	0.504847	6.20201	2.23947	0.0540593	0.221656	-4.9555
CDK13	-0.267642	6.26985	-1.24363	0.247355	0.49083	-6.35
CDK16	0.391219	7.67068	1.94593	0.0859565	0.281261	-5.40909
CDK17	0.347267	4.7948	1.1059	0.299558	0.542999	-6.41228
CDK18	-0.40651	6.94509	-1.73617	0.119098	0.334815	-5.71594
CDK19	-0.410281	5.48825	-1.51589	0.166383	0.40061	-5.96919
CDK2	0.613313	4.91073	2.45273	0.0385121	0.187166	-4.54627
CDK20	-0.0641257	3.25284	-0.201702	0.844968	0.924309	-6.75337
CDK2AP1	0.288984	5.51754	1.16597	0.275793	0.518639	-6.40722
CDK2AP2	0.186154	6.48203	0.905259	0.390655	0.62009	-6.70923
CDK3	-1.66562	-1.76505	-1.46883	0.178453	0.415321	-4.88197
CDK4	1.03054	6.48783	3.34536	0.00952147	0.0949792	-3.20208
CDK5	-0.257415	4.49995	-0.758617	0.468915	0.680927	-6.6868
CDK5R1	0.639907	2.39582	1.54555	0.159156	0.389014	-5.47849
CDK5RAP1	0.611991	5.89686	2.23694	0.0542768	0.221828	-4.94977
CDK5RAP2	-0.0499447	5.39727	-0.227407	0.825567	0.912677	-7.06742
CDK5RAP3	-1.20579	6.80859	-3.85139	0.00447306	0.0655335	-2.41573
CDK6	0.376572	6.63901	1.47066	0.177968	0.414885	-6.07583
CDK7	-0.151285	5.91792	-0.594332	0.568012	0.75253	-6.93368
CDK8	-0.0489464	5.91741	-0.219737	0.831343	0.916082	-7.10014
CDK9	-0.180677	5.89536	-0.838751	0.424926	0.65003	-6.74906
CDKAL1	0.556542	3.97121	2.14778	0.0625225	0.237529	-4.89555
CDKL1	0.255101	1.79996	0.582901	0.575333	0.757564	-6.32963
CDKL2	2.49566	-1.84521	2.96786	0.0170633	0.125787	-2.89759
CDKL5	0.78938	1.29989	1.45943	0.180954	0.417571	-5.40393
CDKN1A	-1.70963	7.01198	-7.16849	7.62821e-05	0.0111608	1.89352
CDKN1B	-0.198446	6.23188	-0.821221	0.434299	0.657587	-6.77761
CDKN1C	-1.03961	3.57853	-3.44731	0.00815556	0.0872902	-2.73521
CDKN2A	2.14213	2.42797	3.98863	0.00366626	0.0595344	-1.81073
CDKN2AIP	0.263256	5.34675	0.958721	0.364585	0.60057	-6.61098
CDKN2AIPNL	0.408275	4.30709	1.73034	0.120172	0.336408	-5.56264
CDKN2B	0.412127	1.34356	0.504038	0.62724	0.79269	-6.29744
CDKN2C	1.12287	1.79374	2.20151	0.0574169	0.228231	-4.44753
CDKN2D	-0.866469	3.7022	-2.1983	0.0577103	0.228645	-4.7232
CDKN3	0.26652	5.27612	1.06491	0.316686	0.559088	-6.49942
CDNF	1.54196	-0.103174	2.96799	0.0170597	0.125787	-3.03038
CDON	0.0761026	2.14326	0.173575	0.866326	0.934761	-6.55209
[truncated: 10,910 more rows]
