# Supplementary material for: Heterogeneous pathway activation and drug response modelled in colorectal-tumor-derived 3D cultures
Source: PLoS Genet. 2019 Mar 29;15(3):e1008076. doi: 10.1371/journal.pgen.1008076 (PMC6457557; doi:10.1371/journal.pgen.1008076)
Supplement: S11 Table — (XLSX) [file pgen.1008076.s016.xlsx]

## Sheet: S11 Table
S11 Table. PDX tumor volumes of treated mixed populations of CC0514-R1-GFP and CC0514-R4-mCh cells
in vivo model group	replicate	TV [cm³] at day x post engraftment
		10	14	17	21	24	28	31	35	38	42	45	49	52	56	59	63	66	70	73	77	80	84	87	91	94
A - vehicle	1	0.136	0.225	0.246	0.444	0.502	0.505	0.905
	2	0.141	0.336	0.539	0.637	0.753	0.708	0.878
	3	0.075	0.111	0.287	0.422	0.832	1.387	1.758
B - cetuximab	1	0.077	0.115	0.124	0.145	0.2	0.189	0.161	0.166	0.229	0.255	0.278	0.302	0.379	0.328	0.353	0.379	0.457	0.594	0.601	0.566	0.585	0.886	0.921	1.166	1.689
	2	0.151	0.184	0.192	0.341	0.37	0.564	0.578	0.792	1.071	1.533
	3	0.131	0.102	0.118	0.167	0.179	0.25	0.208	0.177	0.226	0.216	0.273	0.249	0.32	0.295	0.245	0.306	0.38	0.383	0.464	0.472	0.509	0.48	0.613	0.544	0.703
C - regorafenib	1	0.129	0.163	0.171	0.171	0.229	0.218	0.186	0.23	0.227	0.301	0.329	0.37	0.417	0.761	1.31	2.199	1.597	2.272
	2	0.082	0.089	0.107	0.103	0.115	0.125	0.131	0.098	0.134	0.123	0.144	0.229	0.284	0.367	0.3	0.387	0.636	1.017
	3	0.157	0.143	0.174	0.183	0.22	0.204	0.21	0.399	0.373	0.65	1.13	1.123
D - everolimus	1	0.084	0.141	0.183	0.379	0.417	0.506	0.738
	2	0.158	0.239	0.257	0.31	0.382	0.466	0.596
	3	0.123	0.185	0.307	0.46	0.475	0.531	0.489
E - trametinib	1	0.115	0.077	0.08	0.073	0.079	0.09	0.127	0.131	0.123	0.104	0.102	0.109	0.156	0.18	0.221	0.228	0.254	0.314	0.576	0.857	0.892	1.638	2.185	2.559
	2	0.086	0.124	0.123	0.102	0.109	0.129	0.134	0.11	0.159	0.137	0.154	0.254	0.27	0.339	0.497	0.495	0.687	1.051
	3	0.16	0.229	0.312	0.227	0.279	0.376	0.377	0.527	0.54	0.521	0.678	0.748	1.214	1.386
F - pictilisib	1	0.163	0.316	0.48	0.765	1.532	2.322	2.67
	2	0.088	0.143	0.143	0.206	0.255	0.289	0.398
	3	0.109	0.163	0.145	0.176	0.244	0.3	0.327
G - cetuximab+regorafenib	1	0.175	0.096	0.15	0.352	0.384	0.469	1.068	1.45	1.78
	2	0.108	0.077	0.081	0.105	0.085	0.119	0.104	0.091	0.104	0.089	0.071	0.109	0.106	0.103	0.111	0.079	0.088	0.105	0.136	0.151	0.176	0.165	0.152	0.169	0.2
	3	0.089	0.093	0.08	0.098	0.098	0.134	0.158	0.157	0.14	0.147	0.162	0.151	0.161	0.167	0.177	0.148	0.138	0.144	0.144	0.109	0.107	0.114	0.145	0.166	0.203
H - cetuximab+everolimus	1	0.104	0.155	0.082	0.134	0.089	0.134	0.159	0.185	0.201	0.252	0.271	0.233	0.24	0.223	0.305	0.469	0.624	0.684	0.975	1.375	1.741	1.773	2.332	3.015
	2	0.091	0.075	0.086	0.073	0.077	0.116	0.1	0.139	0.107	0.11	0.119	0.189	0.259	0.183	0.211	0.272	0.282	0.325	0.344	0.387	0.42	0.4	0.465	0.448
	3	0.185	0.139	0.169	0.311	0.343	0.282	0.295	0.389	0.412	0.42	0.427	0.441	0.629	0.747	0.883	1.122	0.966	1.262
I - cetuximab+trametinib	1	0.094	0.098	0.089	0.081	0.059	0.085	0.068	0.076	0.073	0.072	0.068	0.068	0.091	0.088	0.136	0.059	0.049	0.063	0.105	0.127	0.107	0.143	0.146	0.148
	2	0.102	0.08	0.084	0.074	0.068	0.131	0.081	0.151	0.119	0.078	0.061	0.105	0.146	0.141	0.114	0.155	0.168	0.202	0.28	0.261	0.294	0.406	0.495	0.698
	3	0.191	0.216	0.207	0.197	0.124	0.239	0.24	0.287	0.28	0.213	0.203	0.247	0.291	0.417	0.387	0.42	0.514	0.728	0.771	1.096	1.133	1.345	1.56	2.173
J - cetuximab+pictilisib	1	0.205	0.243	0.164	0.142	0.161	0.223	0.223	0.239	0.249	0.236	0.246	0.267	0.283	0.394	0.587	0.737	0.863	1.046
	2	0.099	0.092	0.082	0.098	0.093	0.132	0.098	0.107	0.112	0.124	0.105	0.213	0.304	0.231	0.227	0.279	0.285	0.268	0.302	0.421	0.345	0.481	0.51	0.638	0.757
	3	0.095	0.173	0.154	0.18	0.173	0.24	0.236	0.291	0.237	0.305	0.232	0.463	0.989	1.144
TV = tumor volume
